# Supplementary material for: Engineered π⋯π interactions favour supramolecular dimers X@[FeL3]2 (X = Cl, Br, I): solid state and solution structure
Source: Chem Sci. 2024 May 28;15(24):9047–53. doi: 10.1039/d4sc01365d (PMC11186344; doi:10.1039/d4sc01365d)
Supplement: SC-015-D4SC01365D-s002 [file SC-015-D4SC01365D-s002.cif]

# Electronic Supplementary Material (ESI) for Chemical Science.
# This journal is © The Royal Society of Chemistry 2024

####################################################################### 
# 
# This file contains crystal structure data downloaded from the 
# Cambridge Structural Database (CSD) hosted by the Cambridge 
# Crystallographic Data Centre (CCDC).
# 
# Full information about CCDC data access policies and citation 
# guidelines are available at http://www.ccdc.cam.ac.uk/access/V1 
# 
# Audit and citation data items may have been added by the CCDC. 
# Please retain this information to preserve the provenance of 
# this file and to allow appropriate attribution of the data. 
# 
#######################################################################

data_ar25
_database_code_depnum_ccdc_archive 'CCDC 2279862'
loop_
_audit_author_name
_audit_author_address
'Olivier Roubeau'
;Instituto de Nanociencia y Materiales de Aragon (INMA), CSIC and Universidad de Zaragoza
Spain
;
_audit_update_record             
;
2023-07-06 deposited with the CCDC.	2024-05-24 downloaded from the CCDC.
;

_audit_creation_method           SHELXL-2017/1
_shelx_SHELXL_version_number     2017/1
_chemical_name_systematic        ?
_chemical_name_common            ?
_chemical_melting_point          ?
_chemical_formula_moiety         '2(C90 H60 Fe N18), 3(F6 P), Cl, 4(C3 H6 O)'
_chemical_formula_sum            'C192 H144 Cl F18 Fe2 N36 O4 P3'
_chemical_formula_weight         3601.48

loop_
_atom_type_symbol
_atom_type_description
_atom_type_scat_dispersion_real
_atom_type_scat_dispersion_imag
_atom_type_scat_source
C C 0.0034 0.0017
'XDisp Program in WinGX L.J. Farrugia, J.Appl.Cryst. 2012,45,849-854'
H H 0.0000 0.0000
'XDisp Program in WinGX L.J. Farrugia, J.Appl.Cryst. 2012,45,849-854'
N N 0.0065 0.0035
'XDisp Program in WinGX L.J. Farrugia, J.Appl.Cryst. 2012,45,849-854'
O O 0.0115 0.0064
'XDisp Program in WinGX L.J. Farrugia, J.Appl.Cryst. 2012,45,849-854'
F F 0.0185 0.0109
'XDisp Program in WinGX L.J. Farrugia, J.Appl.Cryst. 2012,45,849-854'
P P 0.1071 0.1002
'XDisp Program in WinGX L.J. Farrugia, J.Appl.Cryst. 2012,45,849-854'
Cl Cl 0.1549 0.1679
'XDisp Program in WinGX L.J. Farrugia, J.Appl.Cryst. 2012,45,849-854'
Fe Fe 0.3511 0.8892
'XDisp Program in WinGX L.J. Farrugia, J.Appl.Cryst. 2012,45,849-854'

_space_group_crystal_system      cubic
_space_group_IT_number           198
_space_group_name_H-M_alt        'P 21 3'
_space_group_name_Hall           'P 2ac 2ab 3'

_shelx_space_group_comment       
;
The symmetry employed for this shelxl refinement is uniquely defined
by the following loop, which should always be used as a source of
symmetry information in preference to the above space-group names.
They are only intended as comments.
;

loop_
_space_group_symop_operation_xyz
'x, y, z'
'-x+1/2, -y, z+1/2'
'-x, y+1/2, -z+1/2'
'x+1/2, -y+1/2, -z'
'z, x, y'
'z+1/2, -x+1/2, -y'
'-z+1/2, -x, y+1/2'
'-z, x+1/2, -y+1/2'
'y, z, x'
'-y, z+1/2, -x+1/2'
'y+1/2, -z+1/2, -x'
'-y+1/2, -z, x+1/2'

_cell_length_a                   26.5187(5)
_cell_length_b                   26.5187(5)
_cell_length_c                   26.5187(5)
_cell_angle_alpha                90
_cell_angle_beta                 90
_cell_angle_gamma                90
_cell_volume                     18649.0(11)
_cell_formula_units_Z            4
_cell_measurement_temperature    100(2)
_cell_measurement_reflns_used    9478
_cell_measurement_theta_min      2.490
_cell_measurement_theta_max      23.779

_exptl_crystal_description       block
_exptl_crystal_colour            red
_exptl_crystal_density_meas      ?
_exptl_crystal_density_method    ?
_exptl_crystal_density_diffrn    1.283
_exptl_crystal_F_000             7424
_exptl_transmission_factor_min   ?
_exptl_transmission_factor_max   ?
_exptl_crystal_size_max          0.300
_exptl_crystal_size_mid          0.150
_exptl_crystal_size_min          0.100
_exptl_absorpt_coefficient_mu    0.294
_shelx_estimated_absorpt_T_min   0.917
_shelx_estimated_absorpt_T_max   0.971
_exptl_absorpt_correction_type   multi-scan
_exptl_absorpt_correction_T_min  0.702
_exptl_absorpt_correction_T_max  0.745
_exptl_absorpt_process_details   'SADABS-2016/2 - Bruker AXS'
_exptl_absorpt_special_details   ?
_diffrn_ambient_temperature      100(2)
_diffrn_radiation_wavelength     0.7288
_diffrn_radiation_type           synchrotron
_diffrn_radiation_source         'Advanced Light Source station 12.2.1'
_diffrn_radiation_monochromator  'silicon 111'
_diffrn_measurement_device_type  'Bruker D8 with PHOTON II detector'
_diffrn_measurement_method       'shutterless /f and /w scans'
_diffrn_detector_area_resol_mean ?
_diffrn_reflns_number            307605
_diffrn_reflns_av_unetI/netI     0.0175
_diffrn_reflns_av_R_equivalents  0.0541
_diffrn_reflns_limit_h_min       -29
_diffrn_reflns_limit_h_max       29
_diffrn_reflns_limit_k_min       -29
_diffrn_reflns_limit_k_max       29
_diffrn_reflns_limit_l_min       -29
_diffrn_reflns_limit_l_max       29
_diffrn_reflns_theta_min         1.929
_diffrn_reflns_theta_max         24.201
_diffrn_reflns_theta_full        24.201
_diffrn_measured_fraction_theta_max 0.999
_diffrn_measured_fraction_theta_full 0.999
_diffrn_reflns_Laue_measured_fraction_max 0.999
_diffrn_reflns_Laue_measured_fraction_full 0.999
_diffrn_reflns_point_group_measured_fraction_max 0.999
_diffrn_reflns_point_group_measured_fraction_full 0.999
_reflns_number_total             9289
_reflns_number_gt                8821
_reflns_threshold_expression     'I > 2\s(I)'
_reflns_Friedel_coverage         0.863
_reflns_Friedel_fraction_max     0.999
_reflns_Friedel_fraction_full    0.999

_reflns_special_details          
;
 Reflections were merged by SHELXL according to the crystal
 class for the calculation of statistics and refinement.
 
 Structure factors included contributions from the .fab file.
 
 _reflns_Friedel_fraction is defined as the number of unique
 Friedel pairs measured divided by the number that would be
 possible theoretically, ignoring centric projections and
 systematic absences.
;

_computing_data_collection       'Bruker APEX 3'
_computing_cell_refinement       'Bruker SAINT v8.40'
_computing_data_reduction        'Bruker SAINT v8.40'
_computing_structure_solution    'SHELXT 2014/5 (Sheldrick, 2014)'
_computing_structure_refinement  'SHELXL-2017/1 (Sheldrick, 2017)'
_computing_molecular_graphics    ?
_computing_publication_material  ?
_refine_special_details          
;All non-hydrogens were refined anisotropically. 
 Hydrogens were placed geometrically on their carrier atom and refined with 
 a riding model, including those on the pyrazole N (AFIX 43). The PF6 anion
 is disordered over two positions with relative occupancies refining to
 0.599:0.401. Both were refined with 1,2 and 1,3 distance restraints as well
 as displacement parameters restraints. 
 At the end of the refinement there remained void spaces with only
 weak electron density peaks that could not be modelled as lattice solvent
 molecules (acetone or ether). Analysis with PLATON/SQUEEZE (see below) gave 
 a four voids of 510 cubic angstrom and four voids of 310 cubic angstroms
 per cell, with 90 and 53 electrons respectively. These figures would agree
 with respectively 2.5 and 1.5 diffuse acetone molecules per void, for a total
 of 16 per cell, 4 per formula unit. This agrees well with results from
 elemental analysis, and was therefore reflected in the reported formula,
 calculated density, mu etc. Refinement with the squeezed data resulted in an
 improvement in R1 of ca. 2%.

# SQUEEZE RESULTS (Version = 180518)
# Note: Data are Listed for all Voids in the P1 Unit Cell
# i.e. Centre of Gravity, Solvent Accessible Volume,
# Recovered number of Electrons in the Void and
# Details about the Squeezed Material
loop_
  _platon_squeeze_void_nr
  _platon_squeeze_void_average_x
  _platon_squeeze_void_average_y
  _platon_squeeze_void_average_z
  _platon_squeeze_void_volume
  _platon_squeeze_void_count_electrons
  _platon_squeeze_void_content
   1  0.609 -0.109  0.109       510        90 ' '
   2  0.891  0.109  0.609       510        90 ' '
   3  0.447  0.053  0.947         8         1 ' '
   4  0.290  0.210  0.790       310        53 ' '
   5  0.790  0.290  0.210       310        53 ' '
   6  0.391  0.391  0.391       510        90 ' '
   7  0.109  0.609 -0.109       510        90 ' '
   8  0.947  0.447  0.053         8         1 ' '
   9  0.553  0.553  0.553         8         1 ' '
  10  0.710  0.710  0.710       311        52 ' '
  11  0.210  0.790  0.290       310        53 ' '
  12  0.053  0.947  0.447         8         1 ' ',SQUEEZE
;

_vrf_PLAT027_ar25                
;
PROBLEM: _diffrn_reflns_theta_full value (too) Low ......      25.81 Degree      
RESPONSE: Crystals were relatively poorly diffracting, probably a result of
a large portion of the cell contain diffuse lattice solvent. The present
data were cut at 0.85 angstrom resolution. Altogether resulting in relatively
poor values of theta_full, theta_max and data over parameter ratio. 
;

_vrf_THETM01_ar25                
;
PROBLEM: The value of sine(theta_max)/wavelength is less than 0.575
            Calculated sin(theta_max)/wavelength =    0.5625      
RESPONSE: Crystals were relatively poorly diffracting, probably a result of
a large portion of the cell contain diffuse lattice solvent. The present
data were cut at 0.85 angstrom resolution. Altogether resulting in relatively
poor values of theta_full, theta_max and data over parameter ratio. 
;

_vrf_PLAT090_ar25                
;
PROBLEM: Poor Data / Parameter Ratio (Zmax > 18) ........       6.30 Note      
RESPONSE: Crystals were relatively poorly diffracting, probably a result of
a large portion of the cell contain diffuse lattice solvent. The present
data were cut at 0.85 angstrom resolution. Altogether resulting in relatively
poor values of theta_full, theta_max and data over parameter ratio. 
;

_vrf_FORMU01_ar25                
;
PROBLEM: There is a discrepancy between the atom counts in the
            _chemical_formula_sum and the formula from the _atom_site* data.      
RESPONSE: PLATON/SQUEEZE has been used to analyse and take into account
the diffuse solvent content, for a total of 4 acetone molecules per formula
unit. This has been reflected in the formula, giving rise to this
discrepancy between the formula from the atom list and that reported.
;


_refine_ls_structure_factor_coef Fsqd
_refine_ls_matrix_type           full
_refine_ls_weighting_scheme      calc
_refine_ls_weighting_details     
'w=1/[\s^2^(Fo^2^)+(0.1127P)^2^+4.4548P] where P=(Fo^2^+2Fc^2^)/3'
_atom_sites_solution_primary     ?
_atom_sites_solution_secondary   ?
_atom_sites_solution_hydrogens   mixed
_refine_ls_hydrogen_treatment    mixed
_refine_ls_extinction_method     none
_refine_ls_extinction_coef       .
_refine_ls_abs_structure_details 
;
 Flack x determined using 3956 quotients [(I+)-(I-)]/[(I+)+(I-)]
 (Parsons, Flack and Wagner, Acta Cryst. B69 (2013) 249-259).
;
_refine_ls_abs_structure_Flack   0.015(3)
_chemical_absolute_configuration ?
_refine_ls_number_reflns         9289
_refine_ls_number_parameters     791
_refine_ls_number_restraints     152
_refine_ls_R_factor_all          0.0526
_refine_ls_R_factor_gt           0.0503
_refine_ls_wR_factor_ref         0.1500
_refine_ls_wR_factor_gt          0.1469
_refine_ls_goodness_of_fit_ref   1.066
_refine_ls_restrained_S_all      1.115
_refine_ls_shift/su_max          0.000
_refine_ls_shift/su_mean         0.000

loop_
_atom_site_label
_atom_site_type_symbol
_atom_site_fract_x
_atom_site_fract_y
_atom_site_fract_z
_atom_site_U_iso_or_equiv
_atom_site_adp_type
_atom_site_occupancy
_atom_site_site_symmetry_order
_atom_site_calc_flag
_atom_site_refinement_flags_posn
_atom_site_refinement_flags_adp
_atom_site_refinement_flags_occupancy
_atom_site_disorder_assembly
_atom_site_disorder_group
Fe1 Fe 0.83056(2) 0.66944(2) 0.33056(2) 0.0395(3) Uani 1 3 d S T P . .
N1 N 0.85366(14) 0.75370(14) 0.32739(15) 0.0468(9) Uani 1 1 d . . . . .
N2 N 0.85171(12) 0.68922(12) 0.40604(13) 0.0384(7) Uani 1 1 d . . . . .
N3 N 0.85342(13) 0.66621(13) 0.45156(13) 0.0368(7) Uani 1 1 d D . . . .
H3B H 0.845(2) 0.6353(12) 0.457(2) 0.055 Uiso 1 1 d D U . . .
N4 N 0.92660(14) 0.53593(14) 0.58518(13) 0.0434(8) Uani 1 1 d . . . . .
H4B H 0.934619 0.544463 0.554131 0.052 Uiso 1 1 calc R U . . .
N5 N 0.93588(15) 0.49001(15) 0.60472(14) 0.0482(9) Uani 1 1 d . . . . .
N6 N 0.93058(17) 0.40508(19) 0.66458(17) 0.0648(12) Uani 1 1 d . . . . .
C1 C 0.85610(18) 0.78529(18) 0.2858(2) 0.0527(12) Uani 1 1 d . . . . .
C2 C 0.8379(2) 0.7703(2) 0.2394(2) 0.0623(13) Uani 1 1 d . . . . .
H2A H 0.823543 0.737610 0.235902 0.075 Uiso 1 1 calc R U . . .
C3 C 0.8401(3) 0.8017(2) 0.1983(2) 0.0747(17) Uani 1 1 d . . . . .
H3A H 0.827043 0.790817 0.166713 0.090 Uiso 1 1 calc R U . . .
C4 C 0.8610(3) 0.8488(3) 0.2026(3) 0.0813(18) Uani 1 1 d . . . . .
H4A H 0.862346 0.869995 0.173762 0.098 Uiso 1 1 calc R U . . .
C5 C 0.8800(3) 0.8663(2) 0.2473(3) 0.0749(17) Uani 1 1 d . . . . .
H5A H 0.894850 0.898815 0.249322 0.090 Uiso 1 1 calc R U . . .
C6 C 0.8772(2) 0.83501(19) 0.2905(2) 0.0592(13) Uani 1 1 d . . . . .
C7 C 0.8926(2) 0.85169(19) 0.3387(2) 0.0610(13) Uani 1 1 d . . . . .
H7A H 0.906253 0.884551 0.342969 0.073 Uiso 1 1 calc R U . . .
C8 C 0.88794(18) 0.82076(18) 0.3785(2) 0.0540(12) Uani 1 1 d . . . . .
H8A H 0.897446 0.831990 0.411130 0.065 Uiso 1 1 calc R U . . .
C9 C 0.86879(16) 0.77130(17) 0.37174(18) 0.0458(10) Uani 1 1 d . . . . .
C10 C 0.86559(16) 0.73703(16) 0.41452(16) 0.0411(9) Uani 1 1 d . . . . .
C11 C 0.87571(16) 0.74489(16) 0.46554(18) 0.0443(10) Uani 1 1 d . . . . .
H11A H 0.886376 0.775227 0.481331 0.053 Uiso 1 1 calc R U . . .
C12 C 0.86663(16) 0.69806(16) 0.48834(17) 0.0424(10) Uani 1 1 d . . . . .
C13 C 0.87070(17) 0.68295(17) 0.54100(18) 0.0464(10) Uani 1 1 d . . . . .
C14 C 0.8606(3) 0.7174(2) 0.5789(2) 0.0698(16) Uani 1 1 d . . . . .
H14A H 0.851652 0.751148 0.570790 0.084 Uiso 1 1 calc R U . . .
C15 C 0.8637(3) 0.7023(3) 0.6286(2) 0.091(2) Uani 1 1 d . . . . .
H15A H 0.856613 0.726063 0.654451 0.109 Uiso 1 1 calc R U . . .
C16 C 0.8769(3) 0.6538(2) 0.6419(2) 0.0705(16) Uani 1 1 d . . . . .
H16A H 0.878064 0.644092 0.676324 0.085 Uiso 1 1 calc R U . . .
C17 C 0.88846(18) 0.61917(18) 0.60390(17) 0.0495(11) Uani 1 1 d . . . . .
C18 C 0.88493(16) 0.63458(17) 0.55385(16) 0.0416(9) Uani 1 1 d . . . . .
H18A H 0.892522 0.611162 0.527829 0.050 Uiso 1 1 calc R U . . .
C19 C 0.90412(17) 0.56717(18) 0.61736(16) 0.0458(10) Uani 1 1 d . . . . .
C20 C 0.8978(2) 0.5406(2) 0.66129(17) 0.0566(12) Uani 1 1 d . . . . .
H20A H 0.882861 0.552224 0.691686 0.068 Uiso 1 1 calc R U . . .
C21 C 0.91796(18) 0.4933(2) 0.65200(17) 0.0517(11) Uani 1 1 d . . . . .
C22 C 0.91970(19) 0.4482(2) 0.68519(19) 0.0589(13) Uani 1 1 d . . . . .
C23 C 0.9107(3) 0.4545(3) 0.7377(2) 0.0829(19) Uani 1 1 d . . . . .
H23A H 0.903726 0.486800 0.751479 0.099 Uiso 1 1 calc R U . . .
C24 C 0.9124(3) 0.4124(4) 0.7678(2) 0.100(2) Uani 1 1 d . . . . .
H24A H 0.907432 0.415409 0.803156 0.120 Uiso 1 1 calc R U . . .
C25 C 0.9215(3) 0.3650(3) 0.7462(3) 0.084(2) Uani 1 1 d . . . . .
C26 C 0.9218(3) 0.3200(4) 0.7744(3) 0.109(3) Uani 1 1 d . . . . .
H26A H 0.916244 0.320715 0.809736 0.131 Uiso 1 1 calc R U . . .
C27 C 0.9302(3) 0.2744(4) 0.7499(4) 0.116(3) Uani 1 1 d . . . . .
H27A H 0.928567 0.243693 0.768309 0.139 Uiso 1 1 calc R U . . .
C28 C 0.9406(3) 0.2736(4) 0.7009(4) 0.117(3) Uani 1 1 d . . . . .
H28A H 0.947688 0.241992 0.685635 0.140 Uiso 1 1 calc R U . . .
C29 C 0.9417(3) 0.3159(3) 0.6710(3) 0.096(2) Uani 1 1 d . . . . .
H29A H 0.948513 0.313671 0.635922 0.115 Uiso 1 1 calc R U . . .
C30 C 0.9322(2) 0.3635(3) 0.6947(3) 0.0795(19) Uani 1 1 d . . . . .
Fe2 Fe 1.09501(2) 0.40499(2) 0.59501(2) 0.0621(4) Uani 1 3 d S T P . .
N7 N 1.1107(2) 0.32404(19) 0.56678(19) 0.0732(14) Uani 1 1 d . . . . .
N8 N 1.02442(16) 0.37944(15) 0.56614(15) 0.0526(10) Uani 1 1 d . . . . .
N9 N 0.97776(15) 0.39825(15) 0.55935(15) 0.0488(9) Uani 1 1 d D . . . .
H9A H 0.971(2) 0.4281(14) 0.571(2) 0.073 Uiso 1 1 d D U . . .
N10 N 0.83958(13) 0.52299(13) 0.48377(13) 0.0386(8) Uani 1 1 d . . . . .
H10A H 0.871572 0.518649 0.476105 0.046 Uiso 1 1 calc R U . . .
N11 N 0.81579(13) 0.56820(13) 0.48102(13) 0.0384(8) Uani 1 1 d . . . . .
N12 N 0.74860(14) 0.64555(15) 0.49255(14) 0.0467(9) Uani 1 1 d . . . . .
C31 C 1.1547(3) 0.2958(2) 0.5695(3) 0.0825(19) Uani 1 1 d . . . . .
C32 C 1.2008(3) 0.3175(3) 0.5815(5) 0.133(4) Uani 1 1 d . . . . .
H32A H 1.201989 0.353028 0.585983 0.159 Uiso 1 1 calc R U . . .
C33 C 1.2433(4) 0.2918(4) 0.5872(5) 0.146(5) Uani 1 1 d . . . . .
H33A H 1.273260 0.308251 0.597890 0.175 Uiso 1 1 calc R U . . .
C34 C 1.2434(4) 0.2418(4) 0.5774(4) 0.117(3) Uani 1 1 d . . . . .
H34A H 1.274153 0.223545 0.580206 0.141 Uiso 1 1 calc R U . . .
C35 C 1.2023(4) 0.2177(3) 0.5642(3) 0.104(3) Uani 1 1 d . . . . .
H35A H 1.203302 0.182426 0.557743 0.125 Uiso 1 1 calc R U . . .
C36 C 1.1552(3) 0.2452(3) 0.5594(3) 0.0836(19) Uani 1 1 d . . . . .
C37 C 1.1107(4) 0.2224(3) 0.5449(4) 0.111(3) Uani 1 1 d . . . . .
H37A H 1.110263 0.187250 0.538192 0.133 Uiso 1 1 calc R U . . .
C38 C 1.0667(3) 0.2499(2) 0.5402(3) 0.0810(18) Uani 1 1 d . . . . .
H38A H 1.036178 0.234601 0.529243 0.097 Uiso 1 1 calc R U . . .
C39 C 1.0690(3) 0.3013(2) 0.5521(2) 0.0656(15) Uani 1 1 d . . . . .
C40 C 1.0231(2) 0.33170(18) 0.54899(19) 0.0566(12) Uani 1 1 d . . . . .
C41 C 0.9753(2) 0.32039(18) 0.5320(2) 0.0602(13) Uani 1 1 d . . . . .
H41A H 0.964355 0.289156 0.518254 0.072 Uiso 1 1 calc R U . . .
C42 C 0.94611(19) 0.36330(17) 0.53879(19) 0.0508(11) Uani 1 1 d . . . . .
C43 C 0.89379(19) 0.37459(18) 0.52660(19) 0.0509(11) Uani 1 1 d . . . . .
C44 C 0.8591(2) 0.3348(2) 0.5207(2) 0.0650(14) Uani 1 1 d . . . . .
H44A H 0.869901 0.301006 0.525558 0.078 Uiso 1 1 calc R U . . .
C45 C 0.8104(2) 0.3445(2) 0.5082(3) 0.0720(16) Uani 1 1 d . . . . .
H45A H 0.787776 0.317078 0.503725 0.086 Uiso 1 1 calc R U . . .
C46 C 0.7927(2) 0.3940(2) 0.5017(2) 0.0619(13) Uani 1 1 d . . . . .
H46A H 0.758342 0.400377 0.493779 0.074 Uiso 1 1 calc R U . . .
C47 C 0.82688(17) 0.43330(17) 0.50717(16) 0.0447(10) Uani 1 1 d . . . . .
C48 C 0.87666(18) 0.42347(17) 0.51950(16) 0.0445(10) Uani 1 1 d . . . . .
H48A H 0.899548 0.450781 0.523179 0.053 Uiso 1 1 calc R U . . .
C49 C 0.80921(16) 0.48545(16) 0.49945(16) 0.0418(9) Uani 1 1 d . . . . .
C50 C 0.76281(16) 0.50732(17) 0.50760(16) 0.0439(10) Uani 1 1 d . . . . .
H50A H 0.732991 0.490891 0.518738 0.053 Uiso 1 1 calc R U . . .
C51 C 0.76832(15) 0.55845(17) 0.49623(15) 0.0416(9) Uani 1 1 d . . . . .
C52 C 0.73176(16) 0.59979(18) 0.50194(16) 0.0448(10) Uani 1 1 d . . . . .
C53 C 0.68137(18) 0.5892(2) 0.51638(19) 0.0547(12) Uani 1 1 d . . . . .
H53A H 0.670435 0.555464 0.521300 0.066 Uiso 1 1 calc R U . . .
C54 C 0.64938(19) 0.6280(2) 0.5229(2) 0.0610(14) Uani 1 1 d . . . . .
H54A H 0.615718 0.621643 0.533408 0.073 Uiso 1 1 calc R U . . .
C55 C 0.66514(19) 0.6779(2) 0.5145(2) 0.0600(13) Uani 1 1 d . . . . .
C56 C 0.6340(2) 0.7212(2) 0.5201(3) 0.0729(16) Uani 1 1 d . . . . .
H56A H 0.600355 0.717444 0.531745 0.087 Uiso 1 1 calc R U . . .
C57 C 0.6515(2) 0.7672(2) 0.5092(3) 0.0746(17) Uani 1 1 d . . . . .
H57A H 0.630145 0.795662 0.513204 0.090 Uiso 1 1 calc R U . . .
C58 C 0.7009(2) 0.7739(2) 0.4919(3) 0.0706(15) Uani 1 1 d . . . . .
H58A H 0.712250 0.806843 0.483580 0.085 Uiso 1 1 calc R U . . .
C59 C 0.7329(2) 0.73409(19) 0.4868(2) 0.0580(12) Uani 1 1 d . . . . .
H59A H 0.766463 0.739427 0.475546 0.070 Uiso 1 1 calc R U . . .
C60 C 0.71626(18) 0.6853(2) 0.49821(19) 0.0539(12) Uani 1 1 d . . . . .
Cl1 Cl 0.96317(4) 0.53683(4) 0.46317(4) 0.0359(4) Uani 1 3 d S T P . .
P1 P 0.62410(12) 0.43195(13) 0.49471(15) 0.0943(11) Uani 0.599(5) 1 d D U P A 1
F1 F 0.6489(3) 0.4599(3) 0.5374(3) 0.111(2) Uani 0.599(5) 1 d D U P A 1
F2 F 0.6506(6) 0.4688(6) 0.4561(3) 0.195(5) Uani 0.599(5) 1 d D U P A 1
F4 F 0.5949(5) 0.3962(5) 0.5312(5) 0.186(4) Uani 0.599(5) 1 d D U P A 1
F5 F 0.5839(5) 0.4707(5) 0.4939(7) 0.198(4) Uani 0.599(5) 1 d D U P A 1
F3 F 0.5963(6) 0.4049(5) 0.4499(5) 0.195(5) Uani 0.599(5) 1 d D U P A 1
F6 F 0.6675(5) 0.3966(6) 0.4928(8) 0.228(5) Uani 0.599(5) 1 d D U P A 1
P2 P 0.8174(5) 0.8721(5) 0.5973(5) 0.208(5) Uani 0.401(5) 1 d D U P A 2
F7 F 0.7732(7) 0.8974(7) 0.6270(8) 0.196(6) Uani 0.401(5) 1 d D U P A 2
F8 F 0.8542(9) 0.9110(11) 0.6243(11) 0.241(8) Uani 0.401(5) 1 d D U P A 2
F9 F 0.8283(9) 0.8359(8) 0.6406(7) 0.216(7) Uani 0.401(5) 1 d D U P A 2
F10 F 0.8155(11) 0.9169(11) 0.5574(10) 0.286(9) Uani 0.401(5) 1 d D U P A 2
F11 F 0.7829(11) 0.8383(8) 0.5656(10) 0.237(8) Uani 0.401(5) 1 d D U P A 2
F12 F 0.8653(13) 0.8518(13) 0.5658(12) 0.315(10) Uani 0.401(5) 1 d D U P A 2

loop_
_atom_site_aniso_label
_atom_site_aniso_U_11
_atom_site_aniso_U_22
_atom_site_aniso_U_33
_atom_site_aniso_U_23
_atom_site_aniso_U_13
_atom_site_aniso_U_12
Fe1 0.0395(3) 0.0395(3) 0.0395(3) 0.0026(2) -0.0026(2) 0.0026(2)
N1 0.044(2) 0.045(2) 0.052(2) 0.0047(17) 0.0012(17) 0.0033(16)
N2 0.0369(17) 0.0382(18) 0.0402(18) 0.0000(14) 0.0024(15) 0.0012(14)
N3 0.0369(17) 0.0333(17) 0.0401(18) -0.0010(15) 0.0011(14) 0.0004(14)
N4 0.051(2) 0.047(2) 0.0332(18) 0.0050(16) -0.0003(15) -0.0028(16)
N5 0.050(2) 0.052(2) 0.043(2) 0.0104(17) 0.0019(16) -0.0026(17)
N6 0.061(3) 0.071(3) 0.062(3) 0.033(2) 0.011(2) 0.005(2)
C1 0.051(3) 0.047(3) 0.061(3) 0.012(2) 0.006(2) 0.005(2)
C2 0.067(3) 0.060(3) 0.060(3) 0.015(2) -0.004(3) -0.001(2)
C3 0.097(4) 0.072(4) 0.055(3) 0.022(3) 0.000(3) 0.004(3)
C4 0.097(5) 0.073(4) 0.073(4) 0.033(3) 0.006(4) 0.002(3)
C5 0.085(4) 0.058(3) 0.082(4) 0.024(3) 0.005(3) -0.005(3)
C6 0.059(3) 0.045(3) 0.073(3) 0.013(2) 0.007(2) 0.001(2)
C7 0.061(3) 0.045(3) 0.078(4) 0.012(2) 0.002(3) -0.005(2)
C8 0.051(3) 0.043(3) 0.068(3) 0.000(2) 0.000(2) 0.000(2)
C9 0.039(2) 0.041(2) 0.058(3) 0.002(2) 0.005(2) 0.0060(18)
C10 0.041(2) 0.037(2) 0.045(2) 0.0008(18) 0.0051(18) 0.0038(17)
C11 0.043(2) 0.036(2) 0.054(3) -0.0057(19) 0.0003(19) 0.0012(18)
C12 0.038(2) 0.043(2) 0.046(2) -0.0069(19) 0.0035(18) 0.0016(18)
C13 0.049(2) 0.042(2) 0.048(3) -0.0117(19) 0.001(2) 0.0033(19)
C14 0.104(4) 0.057(3) 0.049(3) -0.016(2) -0.003(3) 0.016(3)
C15 0.151(7) 0.075(4) 0.048(3) -0.028(3) -0.013(4) 0.033(4)
C16 0.104(4) 0.071(4) 0.036(3) -0.010(2) -0.003(3) 0.016(3)
C17 0.054(3) 0.053(3) 0.041(2) -0.005(2) -0.003(2) 0.005(2)
C18 0.041(2) 0.049(2) 0.035(2) -0.0069(18) 0.0020(17) -0.0061(19)
C19 0.048(2) 0.057(3) 0.033(2) -0.0011(19) -0.0031(18) -0.003(2)
C20 0.059(3) 0.075(3) 0.036(2) 0.003(2) 0.000(2) -0.001(2)
C21 0.051(3) 0.065(3) 0.039(2) 0.010(2) 0.0042(19) -0.001(2)
C22 0.053(3) 0.079(4) 0.044(3) 0.017(3) 0.001(2) 0.002(2)
C23 0.090(4) 0.109(5) 0.049(3) 0.028(3) 0.009(3) 0.012(4)
C24 0.115(6) 0.139(7) 0.046(3) 0.033(4) 0.008(3) 0.006(5)
C25 0.070(4) 0.109(5) 0.074(4) 0.045(4) 0.009(3) 0.010(4)
C26 0.112(6) 0.135(8) 0.080(5) 0.059(5) 0.019(4) 0.027(5)
C27 0.091(5) 0.129(8) 0.127(7) 0.089(7) 0.006(5) 0.011(5)
C28 0.109(6) 0.107(6) 0.134(8) 0.073(6) 0.026(5) 0.022(5)
C29 0.099(5) 0.076(4) 0.112(6) 0.042(4) 0.026(4) 0.023(4)
C30 0.055(3) 0.099(5) 0.084(4) 0.052(4) 0.007(3) 0.003(3)
Fe2 0.0621(4) 0.0621(4) 0.0621(4) 0.0151(3) -0.0151(3) 0.0151(3)
N7 0.084(3) 0.061(3) 0.074(3) 0.011(2) -0.012(3) 0.031(3)
N8 0.063(3) 0.043(2) 0.052(2) 0.0119(17) -0.0042(19) 0.0063(18)
N9 0.057(2) 0.041(2) 0.048(2) 0.0102(17) 0.0016(17) 0.0061(18)
N10 0.0351(18) 0.0421(19) 0.0386(18) 0.0009(14) 0.0053(14) -0.0005(15)
N11 0.0353(18) 0.0410(19) 0.0390(18) -0.0022(14) 0.0036(14) 0.0001(14)
N12 0.0360(18) 0.052(2) 0.053(2) -0.0003(17) 0.0072(16) 0.0061(16)
C31 0.094(5) 0.068(4) 0.085(4) 0.010(3) -0.018(4) 0.040(3)
C32 0.099(6) 0.088(5) 0.212(11) -0.005(6) -0.068(7) 0.041(5)
C33 0.120(7) 0.104(7) 0.212(12) -0.031(7) -0.063(8) 0.071(6)
C34 0.097(6) 0.116(7) 0.138(8) 0.007(6) -0.034(6) 0.044(6)
C35 0.120(7) 0.074(4) 0.118(6) -0.021(4) -0.012(5) 0.044(5)
C36 0.097(5) 0.068(4) 0.085(4) -0.001(3) -0.008(4) 0.029(4)
C37 0.134(8) 0.057(4) 0.140(7) -0.004(4) 0.007(6) 0.037(5)
C38 0.093(5) 0.056(3) 0.095(5) 0.002(3) 0.010(4) 0.019(3)
C39 0.092(4) 0.049(3) 0.056(3) 0.009(2) 0.003(3) 0.018(3)
C40 0.072(3) 0.042(3) 0.056(3) 0.012(2) 0.000(2) 0.017(2)
C41 0.078(4) 0.038(2) 0.065(3) 0.015(2) 0.008(3) 0.003(2)
C42 0.060(3) 0.040(2) 0.053(3) 0.011(2) 0.006(2) -0.002(2)
C43 0.056(3) 0.044(2) 0.053(3) 0.008(2) 0.008(2) -0.003(2)
C44 0.075(4) 0.041(3) 0.079(4) 0.019(2) 0.004(3) -0.013(2)
C45 0.073(4) 0.051(3) 0.092(4) 0.018(3) 0.002(3) -0.017(3)
C46 0.061(3) 0.057(3) 0.068(3) 0.011(2) 0.008(2) -0.013(2)
C47 0.049(2) 0.045(2) 0.040(2) 0.0057(18) 0.0097(19) -0.007(2)
C48 0.052(3) 0.040(2) 0.042(2) 0.0063(18) 0.0065(19) -0.0062(19)
C49 0.043(2) 0.044(2) 0.039(2) -0.0002(18) 0.0080(18) -0.0041(18)
C50 0.040(2) 0.050(2) 0.042(2) 0.0030(19) 0.0076(18) -0.0025(19)
C51 0.036(2) 0.054(3) 0.035(2) 0.0025(18) 0.0047(16) 0.0001(18)
C52 0.041(2) 0.056(3) 0.037(2) 0.0048(19) 0.0049(18) 0.004(2)
C53 0.043(2) 0.066(3) 0.055(3) 0.012(2) 0.007(2) 0.005(2)
C54 0.040(2) 0.077(4) 0.066(3) 0.009(3) 0.015(2) 0.006(2)
C55 0.044(3) 0.070(3) 0.065(3) 0.004(3) 0.015(2) 0.015(2)
C56 0.056(3) 0.072(4) 0.091(4) 0.002(3) 0.017(3) 0.019(3)
C57 0.055(3) 0.062(3) 0.107(5) -0.006(3) 0.016(3) 0.018(3)
C58 0.066(3) 0.055(3) 0.091(4) -0.002(3) 0.007(3) 0.015(3)
C59 0.051(3) 0.052(3) 0.071(3) -0.003(2) 0.011(2) 0.003(2)
C60 0.043(2) 0.062(3) 0.057(3) 0.002(2) 0.008(2) 0.006(2)
Cl1 0.0359(4) 0.0359(4) 0.0359(4) -0.0021(4) 0.0021(4) -0.0021(4)
P1 0.0761(18) 0.0794(19) 0.128(3) -0.0031(17) -0.0150(17) -0.0161(14)
F1 0.135(5) 0.120(5) 0.079(3) 0.008(3) 0.025(3) -0.076(4)
F2 0.242(10) 0.259(11) 0.082(4) 0.005(6) 0.000(6) -0.132(8)
F4 0.203(9) 0.158(8) 0.198(8) 0.041(7) -0.033(7) -0.120(6)
F5 0.167(8) 0.160(8) 0.265(14) 0.004(7) -0.022(6) 0.063(7)
F3 0.244(12) 0.152(8) 0.188(7) -0.013(6) -0.100(8) -0.055(7)
F6 0.137(7) 0.190(9) 0.358(16) -0.099(8) -0.050(7) 0.058(6)
P2 0.207(9) 0.208(10) 0.208(10) -0.038(7) -0.083(7) 0.054(7)
F7 0.181(11) 0.159(13) 0.249(16) -0.040(11) -0.082(10) 0.036(9)
F8 0.188(12) 0.295(16) 0.239(18) -0.050(13) -0.077(13) 0.011(13)
F9 0.239(18) 0.225(13) 0.184(12) -0.052(9) -0.084(11) 0.102(12)
F10 0.32(2) 0.304(17) 0.232(16) 0.032(13) -0.101(13) -0.043(16)
F11 0.286(17) 0.193(13) 0.231(16) -0.052(11) -0.140(14) 0.073(11)
F12 0.302(15) 0.34(2) 0.30(2) -0.085(16) 0.051(16) 0.013(17)

_geom_special_details            
;
 All esds (except the esd in the dihedral angle between two l.s. planes)
 are estimated using the full covariance matrix.  The cell esds are taken
 into account individually in the estimation of esds in distances, angles
 and torsion angles; correlations between esds in cell parameters are only
 used when they are defined by crystal symmetry.  An approximate (isotropic)
 treatment of cell esds is used for estimating esds involving l.s. planes.
;

loop_
_geom_bond_atom_site_label_1
_geom_bond_atom_site_label_2
_geom_bond_distance
_geom_bond_site_symmetry_2
_geom_bond_publ_flag
Fe1 N2 2.144(4) 6_566 ?
Fe1 N2 2.144(4) 12_664 ?
Fe1 N2 2.144(4) . ?
Fe1 N1 2.319(4) 12_664 ?
Fe1 N1 2.319(4) 6_566 ?
Fe1 N1 2.319(4) . ?
N1 C9 1.327(6) . ?
N1 C1 1.386(6) . ?
N2 C10 1.339(6) . ?
N2 N3 1.353(5) . ?
N3 C12 1.337(6) . ?
N3 H3B 0.86(3) . ?
N4 C19 1.330(6) . ?
N4 N5 1.346(5) . ?
N4 H4B 0.8800 . ?
N5 C21 1.344(6) . ?
N6 C22 1.300(8) . ?
N6 C30 1.361(7) . ?
C1 C2 1.381(8) . ?
C1 C6 1.437(7) . ?
C2 C3 1.376(8) . ?
C2 H2A 0.9500 . ?
C3 C4 1.372(10) . ?
C3 H3A 0.9500 . ?
C4 C5 1.368(10) . ?
C4 H4A 0.9500 . ?
C5 C6 1.417(8) . ?
C5 H5A 0.9500 . ?
C6 C7 1.414(8) . ?
C7 C8 1.341(8) . ?
C7 H7A 0.9500 . ?
C8 C9 1.418(7) . ?
C8 H8A 0.9500 . ?
C9 C10 1.456(6) . ?
C10 C11 1.395(7) . ?
C11 C12 1.402(6) . ?
C11 H11A 0.9500 . ?
C12 C13 1.457(7) . ?
C13 C18 1.380(7) . ?
C13 C14 1.385(7) . ?
C14 C15 1.380(9) . ?
C14 H14A 0.9500 . ?
C15 C16 1.378(9) . ?
C15 H15A 0.9500 . ?
C16 C17 1.397(7) . ?
C16 H16A 0.9500 . ?
C17 C18 1.392(6) . ?
C17 C19 1.484(7) . ?
C18 H18A 0.9500 . ?
C19 C20 1.371(7) . ?
C20 C21 1.386(8) . ?
C20 H20A 0.9500 . ?
C21 C22 1.485(7) . ?
C22 C23 1.422(8) . ?
C23 C24 1.373(11) . ?
C23 H23A 0.9500 . ?
C24 C25 1.402(12) . ?
C24 H24A 0.9500 . ?
C25 C30 1.397(10) . ?
C25 C26 1.409(11) . ?
C26 C27 1.389(14) . ?
C26 H26A 0.9500 . ?
C27 C28 1.329(14) . ?
C27 H27A 0.9500 . ?
C28 C29 1.374(10) . ?
C28 H28A 0.9500 . ?
C29 C30 1.432(11) . ?
C29 H29A 0.9500 . ?
Fe2 N8 2.133(4) 6_566 ?
Fe2 N8 2.133(4) 12_664 ?
Fe2 N8 2.133(4) . ?
Fe2 N7 2.311(5) 12_664 ?
Fe2 N7 2.311(5) 6_566 ?
Fe2 N7 2.311(5) . ?
N7 C39 1.319(9) . ?
N7 C31 1.387(8) . ?
N8 C40 1.346(7) . ?
N8 N9 1.346(6) . ?
N9 C42 1.364(7) . ?
N9 H9A 0.87(3) . ?
N10 C49 1.346(6) . ?
N10 N11 1.357(5) . ?
N10 H10A 0.8800 . ?
N11 C51 1.347(5) . ?
N12 C52 1.317(6) . ?
N12 C60 1.366(6) . ?
C31 C36 1.368(10) . ?
C31 C32 1.389(12) . ?
C32 C33 1.326(11) . ?
C32 H32A 0.9500 . ?
C33 C34 1.351(14) . ?
C33 H33A 0.9500 . ?
C34 C35 1.312(13) . ?
C34 H34A 0.9500 . ?
C35 C36 1.452(11) . ?
C35 H35A 0.9500 . ?
C36 C37 1.381(13) . ?
C37 C38 1.381(11) . ?
C37 H37A 0.9500 . ?
C38 C39 1.400(9) . ?
C38 H38A 0.9500 . ?
C39 C40 1.464(8) . ?
C40 C41 1.378(8) . ?
C41 C42 1.388(7) . ?
C41 H41A 0.9500 . ?
C42 C43 1.456(7) . ?
C43 C48 1.386(7) . ?
C43 C44 1.407(7) . ?
C44 C45 1.358(9) . ?
C44 H44A 0.9500 . ?
C45 C46 1.405(8) . ?
C45 H45A 0.9500 . ?
C46 C47 1.389(7) . ?
C46 H46A 0.9500 . ?
C47 C48 1.385(7) . ?
C47 C49 1.475(6) . ?
C48 H48A 0.9500 . ?
C49 C50 1.377(6) . ?
C50 C51 1.397(7) . ?
C50 H50A 0.9500 . ?
C51 C52 1.471(6) . ?
C52 C53 1.418(7) . ?
C53 C54 1.345(8) . ?
C53 H53A 0.9500 . ?
C54 C55 1.404(8) . ?
C54 H54A 0.9500 . ?
C55 C56 1.423(8) . ?
C55 C60 1.436(7) . ?
C56 C57 1.336(9) . ?
C56 H56A 0.9500 . ?
C57 C58 1.398(9) . ?
C57 H57A 0.9500 . ?
C58 C59 1.362(8) . ?
C58 H58A 0.9500 . ?
C59 C60 1.401(7) . ?
C59 H59A 0.9500 . ?
P1 F5 1.481(11) . ?
P1 F6 1.486(11) . ?
P1 F1 1.505(8) . ?
P1 F4 1.560(10) . ?
P1 F3 1.571(10) . ?
P1 F2 1.579(10) . ?
P2 F9 1.525(18) . ?
P2 F11 1.534(18) . ?
P2 F7 1.565(18) . ?
P2 F8 1.590(19) . ?
P2 F10 1.59(2) . ?
P2 F12 1.61(2) . ?

loop_
_geom_angle_atom_site_label_1
_geom_angle_atom_site_label_2
_geom_angle_atom_site_label_3
_geom_angle
_geom_angle_site_symmetry_1
_geom_angle_site_symmetry_3
_geom_angle_publ_flag
N2 Fe1 N2 92.76(13) 6_566 12_664 ?
N2 Fe1 N2 92.76(13) 6_566 . ?
N2 Fe1 N2 92.76(13) 12_664 . ?
N2 Fe1 N1 166.90(14) 6_566 12_664 ?
N2 Fe1 N1 74.27(13) 12_664 12_664 ?
N2 Fe1 N1 89.80(13) . 12_664 ?
N2 Fe1 N1 74.27(13) 6_566 6_566 ?
N2 Fe1 N1 89.80(13) 12_664 6_566 ?
N2 Fe1 N1 166.90(14) . 6_566 ?
N1 Fe1 N1 103.25(11) 12_664 6_566 ?
N2 Fe1 N1 89.80(13) 6_566 . ?
N2 Fe1 N1 166.90(13) 12_664 . ?
N2 Fe1 N1 74.27(13) . . ?
N1 Fe1 N1 103.25(11) 12_664 . ?
N1 Fe1 N1 103.25(11) 6_566 . ?
C9 N1 C1 118.5(4) . . ?
C9 N1 Fe1 112.7(3) . . ?
C1 N1 Fe1 128.6(3) . . ?
C10 N2 N3 105.5(3) . . ?
C10 N2 Fe1 117.4(3) . . ?
N3 N2 Fe1 137.0(3) . . ?
C12 N3 N2 112.0(3) . . ?
C12 N3 H3B 124(4) . . ?
N2 N3 H3B 124(4) . . ?
C19 N4 N5 113.5(4) . . ?
C19 N4 H4B 123.3 . . ?
N5 N4 H4B 123.3 . . ?
C21 N5 N4 103.7(4) . . ?
C22 N6 C30 118.2(5) . . ?
C2 C1 N1 121.2(4) . . ?
C2 C1 C6 118.6(5) . . ?
N1 C1 C6 120.3(5) . . ?
C3 C2 C1 121.2(6) . . ?
C3 C2 H2A 119.4 . . ?
C1 C2 H2A 119.4 . . ?
C4 C3 C2 120.1(6) . . ?
C4 C3 H3A 119.9 . . ?
C2 C3 H3A 119.9 . . ?
C5 C4 C3 122.0(6) . . ?
C5 C4 H4A 119.0 . . ?
C3 C4 H4A 119.0 . . ?
C4 C5 C6 118.9(6) . . ?
C4 C5 H5A 120.6 . . ?
C6 C5 H5A 120.6 . . ?
C7 C6 C5 122.2(5) . . ?
C7 C6 C1 118.6(5) . . ?
C5 C6 C1 119.2(5) . . ?
C8 C7 C6 119.5(5) . . ?
C8 C7 H7A 120.3 . . ?
C6 C7 H7A 120.3 . . ?
C7 C8 C9 120.0(5) . . ?
C7 C8 H8A 120.0 . . ?
C9 C8 H8A 120.0 . . ?
N1 C9 C8 123.0(4) . . ?
N1 C9 C10 116.9(4) . . ?
C8 C9 C10 120.0(4) . . ?
N2 C10 C11 110.9(4) . . ?
N2 C10 C9 118.4(4) . . ?
C11 C10 C9 130.6(4) . . ?
C10 C11 C12 104.6(4) . . ?
C10 C11 H11A 127.7 . . ?
C12 C11 H11A 127.7 . . ?
N3 C12 C11 106.9(4) . . ?
N3 C12 C13 123.0(4) . . ?
C11 C12 C13 130.1(4) . . ?
C18 C13 C14 119.2(5) . . ?
C18 C13 C12 120.8(4) . . ?
C14 C13 C12 120.0(4) . . ?
C15 C14 C13 119.3(5) . . ?
C15 C14 H14A 120.3 . . ?
C13 C14 H14A 120.3 . . ?
C16 C15 C14 122.0(5) . . ?
C16 C15 H15A 119.0 . . ?
C14 C15 H15A 119.0 . . ?
C15 C16 C17 119.0(5) . . ?
C15 C16 H16A 120.5 . . ?
C17 C16 H16A 120.5 . . ?
C18 C17 C16 118.6(5) . . ?
C18 C17 C19 121.4(4) . . ?
C16 C17 C19 120.0(4) . . ?
C13 C18 C17 121.8(4) . . ?
C13 C18 H18A 119.1 . . ?
C17 C18 H18A 119.1 . . ?
N4 C19 C20 106.2(4) . . ?
N4 C19 C17 123.4(4) . . ?
C20 C19 C17 130.4(4) . . ?
C19 C20 C21 105.5(4) . . ?
C19 C20 H20A 127.2 . . ?
C21 C20 H20A 127.2 . . ?
N5 C21 C20 111.1(4) . . ?
N5 C21 C22 119.3(5) . . ?
C20 C21 C22 129.5(4) . . ?
N6 C22 C23 123.5(5) . . ?
N6 C22 C21 117.8(4) . . ?
C23 C22 C21 118.7(6) . . ?
C24 C23 C22 118.0(7) . . ?
C24 C23 H23A 121.0 . . ?
C22 C23 H23A 121.0 . . ?
C23 C24 C25 119.8(6) . . ?
C23 C24 H24A 120.1 . . ?
C25 C24 H24A 120.1 . . ?
C30 C25 C24 117.3(6) . . ?
C30 C25 C26 119.6(8) . . ?
C24 C25 C26 123.0(7) . . ?
C27 C26 C25 119.5(8) . . ?
C27 C26 H26A 120.3 . . ?
C25 C26 H26A 120.3 . . ?
C28 C27 C26 120.2(8) . . ?
C28 C27 H27A 119.9 . . ?
C26 C27 H27A 119.9 . . ?
C27 C28 C29 123.8(10) . . ?
C27 C28 H28A 118.1 . . ?
C29 C28 H28A 118.1 . . ?
C28 C29 C30 117.6(8) . . ?
C28 C29 H29A 121.2 . . ?
C30 C29 H29A 121.2 . . ?
N6 C30 C25 123.0(7) . . ?
N6 C30 C29 117.6(6) . . ?
C25 C30 C29 119.3(6) . . ?
N8 Fe2 N8 94.47(14) 6_566 12_664 ?
N8 Fe2 N8 94.47(14) 6_566 . ?
N8 Fe2 N8 94.47(14) 12_664 . ?
N8 Fe2 N7 89.53(17) 6_566 12_664 ?
N8 Fe2 N7 75.35(18) 12_664 12_664 ?
N8 Fe2 N7 169.34(19) . 12_664 ?
N8 Fe2 N7 75.35(17) 6_566 6_566 ?
N8 Fe2 N7 169.34(19) 12_664 6_566 ?
N8 Fe2 N7 89.53(17) . 6_566 ?
N7 Fe2 N7 101.05(15) 12_664 6_566 ?
N8 Fe2 N7 169.34(19) 6_566 . ?
N8 Fe2 N7 89.53(17) 12_664 . ?
N8 Fe2 N7 75.35(18) . . ?
N7 Fe2 N7 101.05(15) 12_664 . ?
N7 Fe2 N7 101.05(15) 6_566 . ?
C39 N7 C31 118.2(5) . . ?
C39 N7 Fe2 111.7(4) . . ?
C31 N7 Fe2 129.5(5) . . ?
C40 N8 N9 106.2(4) . . ?
C40 N8 Fe2 116.3(3) . . ?
N9 N8 Fe2 137.5(3) . . ?
N8 N9 C42 111.5(4) . . ?
N8 N9 H9A 118(4) . . ?
C42 N9 H9A 130(4) . . ?
C49 N10 N11 113.1(3) . . ?
C49 N10 H10A 123.5 . . ?
N11 N10 H10A 123.5 . . ?
C51 N11 N10 104.4(3) . . ?
C52 N12 C60 118.5(4) . . ?
C36 C31 N7 121.8(7) . . ?
C36 C31 C32 116.2(6) . . ?
N7 C31 C32 121.9(6) . . ?
C33 C32 C31 124.1(9) . . ?
C33 C32 H32A 117.9 . . ?
C31 C32 H32A 117.9 . . ?
C32 C33 C34 119.0(10) . . ?
C32 C33 H33A 120.5 . . ?
C34 C33 H33A 120.5 . . ?
C35 C34 C33 121.8(8) . . ?
C35 C34 H34A 119.1 . . ?
C33 C34 H34A 119.1 . . ?
C34 C35 C36 119.5(7) . . ?
C34 C35 H35A 120.2 . . ?
C36 C35 H35A 120.2 . . ?
C31 C36 C37 118.3(6) . . ?
C31 C36 C35 119.0(8) . . ?
C37 C36 C35 122.6(7) . . ?
C38 C37 C36 121.1(7) . . ?
C38 C37 H37A 119.4 . . ?
C36 C37 H37A 119.4 . . ?
C37 C38 C39 117.1(8) . . ?
C37 C38 H38A 121.5 . . ?
C39 C38 H38A 121.5 . . ?
N7 C39 C38 123.4(6) . . ?
N7 C39 C40 117.5(5) . . ?
C38 C39 C40 119.1(6) . . ?
N8 C40 C41 109.9(4) . . ?
N8 C40 C39 118.5(5) . . ?
C41 C40 C39 131.6(5) . . ?
C40 C41 C42 106.9(5) . . ?
C40 C41 H41A 126.5 . . ?
C42 C41 H41A 126.5 . . ?
N9 C42 C41 105.4(4) . . ?
N9 C42 C43 122.4(4) . . ?
C41 C42 C43 132.1(5) . . ?
C48 C43 C44 118.1(5) . . ?
C48 C43 C42 122.3(4) . . ?
C44 C43 C42 119.5(4) . . ?
C45 C44 C43 120.5(5) . . ?
C45 C44 H44A 119.8 . . ?
C43 C44 H44A 119.8 . . ?
C44 C45 C46 121.6(5) . . ?
C44 C45 H45A 119.2 . . ?
C46 C45 H45A 119.2 . . ?
C47 C46 C45 118.0(5) . . ?
C47 C46 H46A 121.0 . . ?
C45 C46 H46A 121.0 . . ?
C48 C47 C46 120.4(4) . . ?
C48 C47 C49 120.8(4) . . ?
C46 C47 C49 118.8(4) . . ?
C47 C48 C43 121.4(4) . . ?
C47 C48 H48A 119.3 . . ?
C43 C48 H48A 119.3 . . ?
N10 C49 C50 105.8(4) . . ?
N10 C49 C47 123.1(4) . . ?
C50 C49 C47 131.1(4) . . ?
C49 C50 C51 106.3(4) . . ?
C49 C50 H50A 126.8 . . ?
C51 C50 H50A 126.8 . . ?
N11 C51 C50 110.4(4) . . ?
N11 C51 C52 120.3(4) . . ?
C50 C51 C52 129.2(4) . . ?
N12 C52 C53 123.6(4) . . ?
N12 C52 C51 116.3(4) . . ?
C53 C52 C51 120.1(4) . . ?
C54 C53 C52 118.6(5) . . ?
C54 C53 H53A 120.7 . . ?
C52 C53 H53A 120.7 . . ?
C53 C54 C55 120.8(5) . . ?
C53 C54 H54A 119.6 . . ?
C55 C54 H54A 119.6 . . ?
C54 C55 C56 124.9(5) . . ?
C54 C55 C60 117.2(4) . . ?
C56 C55 C60 117.9(5) . . ?
C57 C56 C55 120.9(5) . . ?
C57 C56 H56A 119.6 . . ?
C55 C56 H56A 119.6 . . ?
C56 C57 C58 120.8(5) . . ?
C56 C57 H57A 119.6 . . ?
C58 C57 H57A 119.6 . . ?
C59 C58 C57 121.2(6) . . ?
C59 C58 H58A 119.4 . . ?
C57 C58 H58A 119.4 . . ?
C58 C59 C60 120.0(5) . . ?
C58 C59 H59A 120.0 . . ?
C60 C59 H59A 120.0 . . ?
N12 C60 C59 119.4(4) . . ?
N12 C60 C55 121.4(5) . . ?
C59 C60 C55 119.2(5) . . ?
F5 P1 F6 174.5(11) . . ?
F5 P1 F1 89.1(8) . . ?
F6 P1 F1 89.9(7) . . ?
F5 P1 F4 94.2(9) . . ?
F6 P1 F4 91.3(11) . . ?
F1 P1 F4 92.8(5) . . ?
F5 P1 F3 88.1(9) . . ?
F6 P1 F3 92.9(9) . . ?
F1 P1 F3 177.2(8) . . ?
F4 P1 F3 87.6(7) . . ?
F5 P1 F2 83.2(10) . . ?
F6 P1 F2 91.3(11) . . ?
F1 P1 F2 89.4(5) . . ?
F4 P1 F2 176.5(8) . . ?
F3 P1 F2 90.1(7) . . ?
F9 P2 F11 99.0(15) . . ?
F9 P2 F7 91.8(10) . . ?
F11 P2 F7 94.5(15) . . ?
F9 P2 F8 87.3(16) . . ?
F11 P2 F8 173(2) . . ?
F7 P2 F8 87.4(14) . . ?
F9 P2 F10 167.7(17) . . ?
F11 P2 F10 93.1(16) . . ?
F7 P2 F10 89.5(10) . . ?
F8 P2 F10 80.5(17) . . ?
F9 P2 F12 91.8(10) . . ?
F11 P2 F12 90(2) . . ?
F7 P2 F12 174.1(17) . . ?
F8 P2 F12 88(2) . . ?
F10 P2 F12 86.0(10) . . ?

loop_
_geom_hbond_atom_site_label_D
_geom_hbond_atom_site_label_H
_geom_hbond_atom_site_label_A
_geom_hbond_distance_DH
_geom_hbond_distance_HA
_geom_hbond_distance_DA
_geom_hbond_angle_DHA
_geom_hbond_site_symmetry_A
_geom_hbond_publ_flag
N3 H3B N11 0.86(3) 2.05(3) 2.892(5) 168(5) . yes
N9 H9A N5 0.87(3) 2.09(3) 2.933(6) 164(6) . yes
N4 H4B Cl1 0.88 2.54 3.378(3) 160.3 . yes
N10 H10A Cl1 0.88 2.50 3.343(3) 160.6 . yes

_refine_diff_density_max         0.494
_refine_diff_density_min         -0.240
_refine_diff_density_rms         0.061

_shelx_res_file                  
;
TITL AR25_a.res in P2(1)3
    ar25_a_sq.res
    created by SHELXL-2017/1 at 12:32:38 on 06-Jul-2023
REM Old TITL AR25 in P2(1)3

REM SHELXT solution in P2(1)3
REM R1 1.091,  Rweak 0.580,  Alpha 0.003,  Orientation as input
REM Flack x =  0.490 ( 0.004 ) from Parsons' quotients
REM Formula found by SHELXT:  C159 N37 O12 Cl Fe2

CELL  0.7288  26.5187  26.5187  26.5187   90.000   90.000   90.000
ZERR   4.000   0.0005   0.0005   0.0005    0.000    0.000    0.000
LATT -1
SYMM 1/2-X, -Y, 1/2+Z
SYMM -X, 1/2+Y, 1/2-Z
SYMM 1/2+X, 1/2-Y, -Z
SYMM Z, X, Y
SYMM 1/2+Z, 1/2-X, -Y
SYMM 1/2-Z, -X, 1/2+Y
SYMM -Z, 1/2+X, 1/2-Y
SYMM Y, Z, X
SYMM -Y, 1/2+Z, 1/2-X
SYMM 1/2+Y, 1/2-Z, -X
SYMM 1/2-Y, -Z, 1/2+X
SFAC C H N O F P CL FE
DISP    C     0.00337    0.00172        11.92
DISP    H     0.00000    0.00000         0.67
DISP    N     0.00654    0.00351        20.58
DISP    O     0.01151    0.00644        34.18
DISP    F     0.01853    0.01091        54.38
DISP    P     0.10706    0.10017       434.78
DISP    Cl    0.15492    0.16792       719.24
DISP    Fe    0.35110    0.88918      3722.89
UNIT 768 576 144 16 72 12 4 8

TEMP -173
SIZE 0.300 0.150 0.100

REM data integrated to 0.89 angstrom

REM most disagreeable negative Io2
OMIT     0   1   1
OMIT    -1   2   6
OMIT     0   0   2
OMIT     0   1   2
OMIT     1   0   2
OMIT     1   1   1

REM likely affected by beamstop
OMIT    -1   1   1

REM squeeze -1.8 % R1 ca. 4 acetone/formula unit

L.S. 24
ACTA 51.61
BOND $H
HTAB N3 N11
HTAB N9 N5
HTAB N4 CL1
HTAB N10 CL1
FMAP 2
PLAN 10
DFIX 0.9 N3 H3B N9 H9A
SADI P1 F1 P1 F2 P1 F3 P1 F4 P1 F5 P1 F6
SADI P2 F7 P2 F8 P2 F9 P2 F10 P2 F11 P2 F12
SADI F7 F9 F9 F12 F12 F10 F10 F7
SIMU 0.012 P1 > F12
DELU 0.003 P1 > F12
ABIN
WGHT    0.112700    4.454801
FVAR       0.17284   0.59910
FE1   8    0.830563    0.669437    0.330563    10.33333    0.03949    0.03949 =
         0.03949    0.00260   -0.00260    0.00260
N1    3    0.853658    0.753705    0.327393    11.00000    0.04415    0.04455 =
         0.05160    0.00465    0.00123    0.00331
N2    3    0.851709    0.689217    0.406043    11.00000    0.03688    0.03815 =
         0.04025   -0.00002    0.00239    0.00123
N3    3    0.853420    0.666213    0.451561    11.00000    0.03690    0.03330 =
         0.04012   -0.00098    0.00108    0.00041
H3B   2    0.845065    0.635282    0.456687    11.00000   -1.50000
N4    3    0.926597    0.535934    0.585181    11.00000    0.05051    0.04658 =
         0.03316    0.00495   -0.00027   -0.00276
AFIX  43
H4B   2    0.934619    0.544463    0.554131    11.00000   -1.20000
AFIX   0
N5    3    0.935879    0.490013    0.604723    11.00000    0.05010    0.05208 =
         0.04256    0.01042    0.00190   -0.00257
N6    3    0.930580    0.405081    0.664578    11.00000    0.06117    0.07094 =
         0.06240    0.03267    0.01084    0.00531
C1    1    0.856100    0.785294    0.285838    11.00000    0.05068    0.04687 =
         0.06063    0.01213    0.00638    0.00496
C2    1    0.837859    0.770257    0.239443    11.00000    0.06680    0.05990 =
         0.06014    0.01512   -0.00369   -0.00146
AFIX  43
H2A   2    0.823543    0.737610    0.235902    11.00000   -1.20000
AFIX   0
C3    1    0.840055    0.801727    0.198256    11.00000    0.09710    0.07201 =
         0.05489    0.02180   -0.00032    0.00371
AFIX  43
H3A   2    0.827043    0.790817    0.166713    11.00000   -1.20000
AFIX   0
C4    1    0.860999    0.848839    0.202640    11.00000    0.09739    0.07325 =
         0.07329    0.03254    0.00631    0.00178
AFIX  43
H4A   2    0.862346    0.869995    0.173762    11.00000   -1.20000
AFIX   0
C5    1    0.879997    0.866278    0.247312    11.00000    0.08480    0.05829 =
         0.08160    0.02362    0.00489   -0.00483
AFIX  43
H5A   2    0.894850    0.898815    0.249322    11.00000   -1.20000
AFIX   0
C6    1    0.877152    0.835008    0.290524    11.00000    0.05875    0.04548 =
         0.07325    0.01294    0.00711    0.00148
C7    1    0.892633    0.851688    0.338748    11.00000    0.06061    0.04464 =
         0.07773    0.01198    0.00161   -0.00470
AFIX  43
H7A   2    0.906253    0.884551    0.342969    11.00000   -1.20000
AFIX   0
C8    1    0.887939    0.820759    0.378468    11.00000    0.05122    0.04252 =
         0.06833   -0.00033    0.00029    0.00049
AFIX  43
H8A   2    0.897446    0.831990    0.411130    11.00000   -1.20000
AFIX   0
C9    1    0.868793    0.771303    0.371739    11.00000    0.03911    0.04067 =
         0.05771    0.00228    0.00462    0.00598
C10   1    0.865589    0.737031    0.414517    11.00000    0.04126    0.03669 =
         0.04521    0.00079    0.00508    0.00377
C11   1    0.875707    0.744892    0.465543    11.00000    0.04293    0.03563 =
         0.05433   -0.00574    0.00033    0.00121
AFIX  43
H11A  2    0.886376    0.775227    0.481331    11.00000   -1.20000
AFIX   0
C12   1    0.866628    0.698059    0.488336    11.00000    0.03838    0.04286 =
         0.04591   -0.00685    0.00353    0.00159
C13   1    0.870702    0.682954    0.541001    11.00000    0.04858    0.04230 =
         0.04843   -0.01171    0.00117    0.00331
C14   1    0.860623    0.717430    0.578913    11.00000    0.10398    0.05671 =
         0.04868   -0.01555   -0.00273    0.01591
AFIX  43
H14A  2    0.851652    0.751148    0.570790    11.00000   -1.20000
AFIX   0
C15   1    0.863744    0.702314    0.628596    11.00000    0.15064    0.07499 =
         0.04810   -0.02788   -0.01291    0.03336
AFIX  43
H15A  2    0.856613    0.726063    0.654451    11.00000   -1.20000
AFIX   0
C16   1    0.876889    0.653820    0.641866    11.00000    0.10370    0.07141 =
         0.03632   -0.01038   -0.00296    0.01555
AFIX  43
H16A  2    0.878064    0.644092    0.676324    11.00000   -1.20000
AFIX   0
C17   1    0.888461    0.619173    0.603905    11.00000    0.05376    0.05340 =
         0.04134   -0.00451   -0.00312    0.00501
C18   1    0.884930    0.634584    0.553850    11.00000    0.04063    0.04906 =
         0.03508   -0.00694    0.00201   -0.00611
AFIX  43
H18A  2    0.892522    0.611162    0.527829    11.00000   -1.20000
AFIX   0
C19   1    0.904121    0.567166    0.617362    11.00000    0.04799    0.05655 =
         0.03297   -0.00110   -0.00314   -0.00341
C20   1    0.897845    0.540616    0.661287    11.00000    0.05871    0.07514 =
         0.03590    0.00327   -0.00038   -0.00122
AFIX  43
H20A  2    0.882861    0.552224    0.691686    11.00000   -1.20000
AFIX   0
C21   1    0.917959    0.493289    0.652003    11.00000    0.05122    0.06517 =
         0.03875    0.00971    0.00422   -0.00119
C22   1    0.919699    0.448212    0.685191    11.00000    0.05301    0.07923 =
         0.04449    0.01740    0.00145    0.00176
C23   1    0.910699    0.454485    0.737679    11.00000    0.09017    0.10911 =
         0.04934    0.02830    0.00921    0.01241
AFIX  43
H23A  2    0.903726    0.486800    0.751479    11.00000   -1.20000
AFIX   0
C24   1    0.912395    0.412411    0.767804    11.00000    0.11538    0.13868 =
         0.04625    0.03350    0.00765    0.00639
AFIX  43
H24A  2    0.907432    0.415409    0.803156    11.00000   -1.20000
AFIX   0
C25   1    0.921476    0.365009    0.746223    11.00000    0.07022    0.10856 =
         0.07403    0.04455    0.00920    0.01017
C26   1    0.921774    0.319952    0.774350    11.00000    0.11172    0.13489 =
         0.07967    0.05853    0.01923    0.02684
AFIX  43
H26A  2    0.916244    0.320715    0.809736    11.00000   -1.20000
AFIX   0
C27   1    0.930219    0.274392    0.749920    11.00000    0.09087    0.12938 =
         0.12669    0.08862    0.00630    0.01065
AFIX  43
H27A  2    0.928567    0.243693    0.768309    11.00000   -1.20000
AFIX   0
C28   1    0.940605    0.273621    0.700893    11.00000    0.10902    0.10684 =
         0.13426    0.07276    0.02626    0.02159
AFIX  43
H28A  2    0.947688    0.241992    0.685635    11.00000   -1.20000
AFIX   0
C29   1    0.941687    0.315921    0.671018    11.00000    0.09947    0.07599 =
         0.11217    0.04193    0.02633    0.02266
AFIX  43
H29A  2    0.948513    0.313671    0.635922    11.00000   -1.20000
AFIX   0
C30   1    0.932159    0.363542    0.694657    11.00000    0.05544    0.09870 =
         0.08430    0.05202    0.00717    0.00299
FE2   8    1.095009    0.404991    0.595009    10.33333    0.06209    0.06209 =
         0.06209    0.01514   -0.01514    0.01514
N7    3    1.110736    0.324043    0.566783    11.00000    0.08442    0.06085 =
         0.07442    0.01115   -0.01195    0.03110
N8    3    1.024423    0.379437    0.566142    11.00000    0.06280    0.04287 =
         0.05226    0.01190   -0.00418    0.00629
N9    3    0.977761    0.398251    0.559351    11.00000    0.05731    0.04060 =
         0.04840    0.01016    0.00156    0.00614
H9A   2    0.971151    0.428143    0.571302    11.00000   -1.50000
N10   3    0.839580    0.522990    0.483775    11.00000    0.03511    0.04207 =
         0.03864    0.00095    0.00526   -0.00055
AFIX  43
H10A  2    0.871572    0.518649    0.476105    11.00000   -1.20000
AFIX   0
N11   3    0.815788    0.568204    0.481018    11.00000    0.03527    0.04103 =
         0.03899   -0.00218    0.00362    0.00012
N12   3    0.748600    0.645553    0.492548    11.00000    0.03598    0.05166 =
         0.05253   -0.00031    0.00718    0.00615
C31   1    1.154672    0.295799    0.569546    11.00000    0.09449    0.06781 =
         0.08506    0.00978   -0.01752    0.03966
C32   1    1.200808    0.317501    0.581532    11.00000    0.09865    0.08829 =
         0.21181   -0.00503   -0.06816    0.04074
AFIX  43
H32A  2    1.201989    0.353028    0.585983    11.00000   -1.20000
AFIX   0
C33   1    1.243321    0.291763    0.587157    11.00000    0.12044    0.10433 =
         0.21239   -0.03113   -0.06333    0.07104
AFIX  43
H33A  2    1.273260    0.308251    0.597890    11.00000   -1.20000
AFIX   0
C34   1    1.243435    0.241763    0.577404    11.00000    0.09692    0.11624 =
         0.13816    0.00744   -0.03423    0.04400
AFIX  43
H34A  2    1.274153    0.223545    0.580206    11.00000   -1.20000
AFIX   0
C35   1    1.202290    0.217655    0.564165    11.00000    0.12010    0.07383 =
         0.11843   -0.02092   -0.01209    0.04424
AFIX  43
H35A  2    1.203302    0.182426    0.557743    11.00000   -1.20000
AFIX   0
C36   1    1.155200    0.245212    0.559400    11.00000    0.09724    0.06833 =
         0.08517   -0.00099   -0.00766    0.02871
C37   1    1.110656    0.222428    0.544949    11.00000    0.13447    0.05730 =
         0.14025   -0.00378    0.00717    0.03710
AFIX  43
H37A  2    1.110263    0.187250    0.538192    11.00000   -1.20000
AFIX   0
C38   1    1.066682    0.249893    0.540150    11.00000    0.09273    0.05552 =
         0.09487    0.00172    0.00992    0.01889
AFIX  43
H38A  2    1.036178    0.234601    0.529243    11.00000   -1.20000
AFIX   0
C39   1    1.069031    0.301256    0.552065    11.00000    0.09181    0.04930 =
         0.05574    0.00935    0.00336    0.01766
C40   1    1.023066    0.331702    0.548990    11.00000    0.07209    0.04153 =
         0.05629    0.01174   -0.00018    0.01660
C41   1    0.975264    0.320388    0.531998    11.00000    0.07829    0.03780 =
         0.06451    0.01453    0.00817    0.00337
AFIX  43
H41A  2    0.964355    0.289156    0.518254    11.00000   -1.20000
AFIX   0
C42   1    0.946111    0.363303    0.538792    11.00000    0.05993    0.03951 =
         0.05296    0.01067    0.00613   -0.00196
C43   1    0.893790    0.374590    0.526600    11.00000    0.05630    0.04360 =
         0.05294    0.00785    0.00837   -0.00279
C44   1    0.859141    0.334832    0.520727    11.00000    0.07479    0.04120 =
         0.07899    0.01906    0.00365   -0.01317
AFIX  43
H44A  2    0.869901    0.301006    0.525558    11.00000   -1.20000
AFIX   0
C45   1    0.810419    0.344475    0.508197    11.00000    0.07298    0.05101 =
         0.09214    0.01820    0.00188   -0.01716
AFIX  43
H45A  2    0.787776    0.317078    0.503725    11.00000   -1.20000
AFIX   0
C46   1    0.792691    0.393981    0.501690    11.00000    0.06070    0.05722 =
         0.06785    0.01110    0.00806   -0.01284
AFIX  43
H46A  2    0.758342    0.400377    0.493779    11.00000   -1.20000
AFIX   0
C47   1    0.826877    0.433299    0.507167    11.00000    0.04911    0.04539 =
         0.03961    0.00566    0.00974   -0.00677
C48   1    0.876662    0.423466    0.519504    11.00000    0.05227    0.03952 =
         0.04183    0.00633    0.00652   -0.00617
AFIX  43
H48A  2    0.899548    0.450781    0.523179    11.00000   -1.20000
AFIX   0
C49   1    0.809211    0.485453    0.499451    11.00000    0.04259    0.04417 =
         0.03858   -0.00024    0.00800   -0.00405
C50   1    0.762813    0.507319    0.507599    11.00000    0.03955    0.04965 =
         0.04240    0.00296    0.00763   -0.00249
AFIX  43
H50A  2    0.732991    0.490891    0.518738    11.00000   -1.20000
AFIX   0
C51   1    0.768324    0.558453    0.496226    11.00000    0.03550    0.05450 =
         0.03490    0.00249    0.00469    0.00007
C52   1    0.731758    0.599785    0.501943    11.00000    0.04092    0.05626 =
         0.03713    0.00476    0.00489    0.00367
C53   1    0.681365    0.589222    0.516375    11.00000    0.04264    0.06607 =
         0.05546    0.01151    0.00689    0.00481
AFIX  43
H53A  2    0.670435    0.555464    0.521300    11.00000   -1.20000
AFIX   0
C54   1    0.649378    0.628029    0.522942    11.00000    0.03995    0.07746 =
         0.06564    0.00895    0.01534    0.00591
AFIX  43
H54A  2    0.615718    0.621643    0.533408    11.00000   -1.20000
AFIX   0
C55   1    0.665137    0.677856    0.514514    11.00000    0.04446    0.07003 =
         0.06549    0.00413    0.01516    0.01527
C56   1    0.634020    0.721231    0.520097    11.00000    0.05575    0.07232 =
         0.09066    0.00240    0.01742    0.01940
AFIX  43
H56A  2    0.600355    0.717444    0.531745    11.00000   -1.20000
AFIX   0
C57   1    0.651511    0.767191    0.509180    11.00000    0.05481    0.06192 =
         0.10718   -0.00561    0.01640    0.01846
AFIX  43
H57A  2    0.630145    0.795662    0.513204    11.00000   -1.20000
AFIX   0
C58   1    0.700854    0.773918    0.491910    11.00000    0.06601    0.05455 =
         0.09138   -0.00219    0.00747    0.01483
AFIX  43
H58A  2    0.712250    0.806843    0.483580    11.00000   -1.20000
AFIX   0
C59   1    0.732880    0.734094    0.486817    11.00000    0.05127    0.05212 =
         0.07067   -0.00338    0.01051    0.00284
AFIX  43
H59A  2    0.766463    0.739427    0.475546    11.00000   -1.20000
AFIX   0
C60   1    0.716260    0.685252    0.498213    11.00000    0.04292    0.06186 =
         0.05698    0.00227    0.00776    0.00610
CL1   7    0.963168    0.536832    0.463168    10.33333    0.03588    0.03588 =
         0.03588   -0.00213    0.00213   -0.00213
PART   1
P1    6    0.624102    0.431954    0.494712    21.00000    0.07605    0.07938 =
         0.12751   -0.00312   -0.01503   -0.01614
F1    5    0.648860    0.459930    0.537449    21.00000    0.13460    0.11961 =
         0.07925    0.00776    0.02516   -0.07559
F2    5    0.650567    0.468787    0.456108    21.00000    0.24236    0.25902 =
         0.08241    0.00513    0.00010   -0.13168
F4    5    0.594901    0.396192    0.531172    21.00000    0.20300    0.15781 =
         0.19816    0.04103   -0.03283   -0.11974
F5    5    0.583873    0.470666    0.493898    21.00000    0.16711    0.16048 =
         0.26511    0.00367   -0.02170    0.06301
F3    5    0.596314    0.404900    0.449950    21.00000    0.24438    0.15151 =
         0.18823   -0.01299   -0.09978   -0.05519
F6    5    0.667549    0.396616    0.492792    21.00000    0.13727    0.18961 =
         0.35771   -0.09914   -0.04999    0.05818
PART   2
P2    6    0.817422    0.872147    0.597270   -21.00000    0.20686    0.20831 =
         0.20778   -0.03850   -0.08270    0.05444
F7    5    0.773166    0.897431    0.626985   -21.00000    0.18092    0.15911 =
         0.24928   -0.03972   -0.08178    0.03601
F8    5    0.854174    0.911027    0.624305   -21.00000    0.18822    0.29471 =
         0.23908   -0.04955   -0.07687    0.01064
F9    5    0.828294    0.835931    0.640607   -21.00000    0.23921    0.22545 =
         0.18448   -0.05246   -0.08443    0.10240
F10   5    0.815549    0.916883    0.557395   -21.00000    0.32324    0.30411 =
         0.23172    0.03210   -0.10053   -0.04341
F11   5    0.782870    0.838275    0.565577   -21.00000    0.28588    0.19276 =
         0.23128   -0.05166   -0.13984    0.07298
F12   5    0.865298    0.851847    0.565807   -21.00000    0.30172    0.33988 =
         0.30388   -0.08476    0.05063    0.01295
PART   0

HKLF 4


REM  AR25_a.res in P2(1)3
REM R1 =  0.0503 for    8821 Fo > 4sig(Fo)  and  0.0526 for all    9289 data
REM    791 parameters refined using    152 restraints

END

WGHT      0.1128      4.4437

REM Highest difference peak  0.494,  deepest hole -0.240,  1-sigma level  0.061
Q1    1   0.8522  0.8792  0.5076  11.00000  0.05    0.49
Q2    1   0.6618  0.4264  0.5205  11.00000  0.05    0.46
Q3    1   0.7910  0.8344  0.6339  11.00000  0.05    0.38
Q4    1   0.8315  0.8552  0.5290  11.00000  0.05    0.36
Q5    1   0.5694  0.4306  0.4981  11.00000  0.05    0.33
Q6    1   0.6473  0.4794  0.4162  11.00000  0.05    0.31
Q7    1   0.5535  0.4020  0.5301  11.00000  0.05    0.29
Q8    1   0.8901  0.8823  0.5425  11.00000  0.05    0.29
Q9    1   0.5722  0.4398  0.5510  11.00000  0.05    0.28
Q10   1   0.6017  0.4579  0.5298  11.00000  0.05    0.28
;
_shelx_res_checksum              26368

_shelx_fab_file                  
;
    1    1    2    -77.20    -43.08
    0    2    2    129.75     -1.34
    1    2    2    -13.71     10.10
    2    2    2   -123.21     57.29
    1    0    3      0.15    -39.49
    2    0    3     -0.27      8.25
    0    1    3     -1.20     18.50
    1    1    3     36.99    -92.24
    2    1    3    -28.83     -4.90
    0    2    3    -24.85      1.23
    1    2    3     48.14     -9.62
    2    2    3      7.22     -7.41
    0    3    3      0.19     55.99
    1    3    3     16.00     26.89
    2    3    3    -32.82     31.45
    3    3    3     43.56      5.27
    0    0    4     47.06      0.08
    1    0    4    -25.41      3.30
    2    0    4    -14.03      0.06
    3    0    4     15.26     -3.50
    0    1    4     -0.02    -28.81
    1    1    4     37.83     22.69
    2    1    4     21.32    -50.72
    3    1    4    -12.47    -43.37
    0    2    4    -83.27      1.19
    1    2    4     38.98      6.33
    2    2    4      7.96    -15.80
    3    2    4    -29.96      7.91
    0    3    4      0.64     40.88
    1    3    4     37.64      6.36
    2    3    4    -15.64    -21.23
    3    3    4     43.51     23.91
    0    4    4    -31.89      0.08
    1    4    4     35.44    -31.64
    2    4    4     -9.55      4.81
    3    4    4     -1.17     -1.97
    4    4    4     -0.72    -33.87
    1    0    5     -0.21     45.50
    2    0    5      0.57     52.56
    3    0    5     -0.35     29.81
    4    0    5     -1.14     39.29
    0    1    5      1.60    -79.91
    1    1    5    -36.08     38.41
    2    1    5     -1.95     -5.83
    3    1    5    -13.43    -21.92
    4    1    5     -8.01     -2.89
    0    2    5    -18.14     -0.58
    1    2    5    -37.62     20.74
    2    2    5    -23.27    -19.95
    3    2    5    -17.67     26.68
    4    2    5    -21.24     23.79
    0    3    5     -0.22      4.86
    1    3    5     51.42     -0.14
    2    3    5     -7.47    -39.03
    3    3    5    -24.71      2.68
    4    3    5     27.56     -9.94
    0    4    5    -16.77      0.96
    1    4    5     45.07     -6.64
    2    4    5    -14.77    -18.89
    3    4    5      4.67      4.77
    4    4    5     -9.97      5.04
    0    5    5      0.95     28.58
    1    5    5     12.37     -5.76
    2    5    5    -11.62      0.12
    3    5    5     15.52      9.61
    4    5    5     -4.66    -18.92
    5    5    5      9.56     21.67
    0    0    6     61.57     -1.48
    1    0    6    -10.94     -1.84
    2    0    6     45.02      1.62
    3    0    6     31.61      1.29
    4    0    6     -1.08     -1.17
    5    0    6      7.70     -1.22
    0    1    6     -0.05     -7.53
    1    1    6     -7.11    -30.04
    2    1    6     30.06     -1.49
    3    1    6     -1.83    -22.19
    4    1    6     -4.41    -12.18
    5    1    6      7.41     -4.09
    0    2    6     -4.83     -0.22
    2    2    6     14.62     13.09
    3    2    6     -0.86     11.98
    4    2    6      0.50      9.80
    5    2    6      5.41      7.51
    0    3    6     -0.56    -23.98
    1    3    6    -13.42     44.57
    2    3    6     -0.42    -10.58
    3    3    6      0.18     -5.34
    4    3    6      7.82      4.70
    5    3    6      1.84     -3.07
    0    4    6    -32.14      0.18
    1    4    6    -16.63    -11.55
    2    4    6     -6.49     -6.61
    3    4    6      1.57     26.97
    4    4    6     -3.15      0.32
    5    4    6     -1.27     10.71
    0    5    6      0.59     -7.35
    1    5    6      4.87      0.22
    2    5    6    -26.29    -18.21
    3    5    6    -16.73    -10.45
    4    5    6      8.49     -2.28
    5    5    6     -5.12      2.50
    0    6    6      9.28      0.00
    1    6    6     16.79     -1.20
    2    6    6     -1.52     -1.41
    3    6    6      2.90      7.51
    4    6    6     -7.64     -6.19
    5    6    6      3.55     -0.43
    6    6    6     -6.85     -0.01
    1    0    7     -0.17    -22.06
    2    0    7      0.16     14.07
    3    0    7     -0.19      2.01
    4    0    7     -0.36     18.20
    5    0    7     -0.12     -3.90
    6    0    7      0.08     -9.72
    0    1    7     -0.81      3.99
    1    1    7    -23.94    -29.31
    2    1    7    -19.89    -24.94
    3    1    7      0.16      4.27
    4    1    7     -7.61      2.42
    5    1    7      6.62     -8.22
    6    1    7     -9.31     -3.24
    0    2    7     16.91     -0.25
    1    2    7     -6.22      2.57
    2    2    7     24.25      8.47
    3    2    7    -10.00     -5.09
    4    2    7      1.58     -9.85
    5    2    7      1.64      0.24
    6    2    7      1.77     -7.72
    0    3    7      0.35    -17.54
    1    3    7      9.70     -0.29
    2    3    7      5.92     14.02
    3    3    7     -3.33    -11.41
    4    3    7    -14.32     -9.47
    5    3    7      3.52      4.09
    6    3    7     11.77     -1.25
    0    4    7     10.74      0.01
    1    4    7      8.41     19.55
    2    4    7     15.75    -15.81
    3    4    7     18.36      4.60
    4    4    7      7.01     12.63
    5    4    7     -6.55      1.51
    6    4    7      9.09     -6.25
    0    5    7     -0.34     25.54
    1    5    7    -11.49     11.45
    2    5    7     -1.65     -1.68
    3    5    7    -12.58      3.19
    4    5    7      0.40    -11.91
    5    5    7     10.26    -11.13
    6    5    7      1.77      7.34
    0    6    7      4.04      0.46
    1    6    7      6.84      4.84
    2    6    7     -1.70     13.86
    3    6    7     -0.77     19.30
    4    6    7      6.23      1.03
    5    6    7     -5.84      3.58
    6    6    7     -9.00     -9.88
    0    7    7      0.50     -4.61
    1    7    7     -9.31      2.16
    2    7    7     -8.39    -17.26
    3    7    7     -2.03     -7.35
    4    7    7      7.41      6.14
    5    7    7     -3.86      9.86
    6    7    7      1.45      2.91
    7    7    7     -5.87      4.22
    0    0    8     30.63      0.26
    1    0    8     27.33     -0.03
    2    0    8     -2.26     -0.33
    3    0    8      8.03      0.05
    4    0    8     -8.52      0.53
    5    0    8     -3.51     -0.27
    6    0    8    -15.45     -0.45
    7    0    8      1.28      0.21
    0    1    8      0.70     14.43
    1    1    8    -14.48      7.98
    2    1    8      6.21     -0.19
    3    1    8      9.90     -9.42
    4    1    8     11.10     -0.72
    5    1    8     -5.61      4.08
    6    1    8     -2.28      6.49
    7    1    8      2.60      8.15
    0    2    8     -9.88     -0.03
    1    2    8     -5.19     -1.90
    2    2    8     -1.81      5.90
    3    2    8      9.37      0.72
    4    2    8     -7.29      0.29
    5    2    8     -0.33     -3.56
    6    2    8      5.02      0.57
    7    2    8      5.46     -7.64
    0    3    8      0.40     -1.57
    1    3    8     -6.68    -11.13
    2    3    8     -9.07     -3.13
    3    3    8    -10.84     17.79
    4    3    8     -8.49     -4.04
    5    3    8     -1.89     11.82
    6    3    8     -5.62      6.52
    7    3    8     -1.30     -6.95
    0    4    8      2.55     -0.40
    1    4    8      6.23    -16.74
    2    4    8     11.48     -1.79
    3    4    8      0.67    -10.95
    4    4    8      6.73      1.09
    5    4    8     -0.07      5.95
    6    4    8     -3.57      2.29
    7    4    8     -9.57     -0.56
    0    5    8     -0.38    -10.29
    1    5    8     -3.02      7.10
    2    5    8    -13.35      3.37
    3    5    8     -0.86     -7.84
    4    5    8     -6.76     -7.84
    5    5    8      1.31    -10.41
    6    5    8      4.28     -6.94
    7    5    8      3.35      4.94
    0    6    8     13.63     -0.13
    1    6    8      1.25     -1.17
    2    6    8     21.50     -5.68
    3    6    8      3.04     15.40
    4    6    8     -1.84      3.75
    5    6    8     -5.91     -6.77
    6    6    8      2.65     -4.54
    7    6    8     -0.75      0.41
    0    7    8     -0.08     12.57
    1    7    8      1.67      4.81
    2    7    8      0.61     -1.38
    3    7    8     -7.95     -6.64
    4    7    8      3.18     -1.16
    5    7    8     10.26      8.00
    6    7    8      0.26      7.03
    7    7    8      3.74     -5.78
    0    8    8     10.16      0.18
    1    8    8     -0.37      6.85
    2    8    8      0.43      1.32
    3    8    8      2.79     -0.94
    4    8    8     -1.01      0.48
    5    8    8     -4.39      6.71
    6    8    8      5.04     -7.62
    7    8    8     -0.50     -0.10
    8    8    8     -4.49     -0.29
    1    0    9     -0.57      0.40
    2    0    9     -0.28      8.68
    3    0    9      0.33      2.96
    4    0    9      0.40      9.99
    5    0    9     -0.28      2.72
    6    0    9     -0.14     -5.76
    7    0    9      0.24     -5.15
    8    0    9      0.22      2.31
    0    1    9      0.13     -8.84
    1    1    9     -3.35     12.64
    2    1    9     -7.65     -9.38
    3    1    9     -4.97     -4.59
    4    1    9      4.45      6.48
    5    1    9     12.17      1.61
    6    1    9      7.10      3.72
    7    1    9     -2.89      3.71
    8    1    9     -5.94      0.96
    0    2    9     14.78     -0.14
    1    2    9      1.83     -6.29
    2    2    9     -9.17    -15.56
    3    2    9     -3.14     10.18
    4    2    9     -3.15     -3.02
    5    2    9     -7.98     -4.37
    6    2    9      1.20     -6.24
    7    2    9      9.23     -1.69
    8    2    9     -0.12      0.83
    0    3    9     -0.11     13.18
    1    3    9      6.99     -5.51
    2    3    9     -0.33      3.50
    3    3    9      0.49      3.79
    4    3    9      5.40     -3.98
    5    3    9     -3.65     -0.18
    6    3    9     -4.72      1.84
    7    3    9     -3.76      2.75
    8    3    9     -2.89     -0.54
    0    4    9     -6.69     -0.01
    1    4    9      2.10     -2.87
    2    4    9     -1.29     -1.40
    3    4    9     15.07     -0.19
    4    4    9      4.97     -4.00
    5    4    9     11.99      1.80
    6    4    9     -7.30      1.45
    7    4    9     -2.78     -7.92
    8    4    9      0.85      8.36
    0    5    9     -0.11      3.38
    1    5    9     -9.47      0.09
    2    5    9     -3.85      2.89
    3    5    9    -10.59      5.21
    4    5    9     -0.20     -3.28
    5    5    9      0.82      4.66
    6    5    9      7.14     -3.96
    7    5    9      3.76      0.95
    8    5    9     -3.47     -3.83
    0    6    9     -8.75     -0.01
    1    6    9      8.76     -7.76
    2    6    9      6.26     -6.13
    3    6    9     -2.08     -9.17
    4    6    9     -5.02     10.69
    5    6    9     -4.82      5.69
    6    6    9     -0.20      3.36
    7    6    9      0.04     -3.06
    8    6    9     -3.21      2.00
    0    7    9     -0.47     -6.48
    1    7    9     -2.34      6.24
    2    7    9     -2.71     -2.63
    3    7    9     -0.21     -1.37
    4    7    9     -6.35     -9.06
    5    7    9      6.41     -0.13
    6    7    9      4.15      0.53
    7    7    9     -2.94      5.41
    8    7    9      0.07      2.48
    0    8    9      5.38     -0.04
    1    8    9     -5.44    -11.65
    2    8    9      4.52      1.39
    3    8    9      0.88      3.04
    4    8    9      5.63     -3.94
    5    8    9      0.66    -10.41
    6    8    9     -7.85     -4.53
    7    8    9      2.16      1.64
    8    8    9      1.47      0.52
    0    9    9     -0.27      0.41
    1    9    9     -1.09      1.42
    2    9    9     -6.51      1.83
    3    9    9     -2.33      0.85
    4    9    9      7.98      5.90
    5    9    9      2.73     -4.85
    6    9    9     -0.80     -1.95
    7    9    9      3.27     -0.10
    8    9    9     -2.24      0.26
    9    9    9     -0.15      1.44
    0    0   10      0.94      0.87
    1    0   10      4.76     -0.10
    2    0   10     15.19     -0.46
    3    0   10    -10.17     -0.34
    4    0   10      5.96      0.43
    5    0   10      0.46      0.14
    6    0   10     -9.27     -0.08
    7    0   10     -8.01     -0.03
    8    0   10      2.29      0.12
    9    0   10      8.36      0.12
    0    1   10      0.01      5.56
    1    1   10      2.00     -0.15
    2    1   10      3.45      1.56
    3    1   10     -2.10     -5.32
    4    1   10      5.58     -2.19
    5    1   10      1.29     -4.84
    6    1   10      8.93      2.21
    7    1   10      1.95     -0.46
    8    1   10      1.87      1.73
    9    1   10     -3.98     -4.50
    0    2   10    -12.23     -0.21
    1    2   10     -1.19     11.01
    2    2   10      4.73     -1.63
    3    2   10      2.28      4.58
    4    2   10     -3.38      1.31
    5    2   10     -9.79     -0.19
    6    2   10     -1.03     -3.38
    7    2   10      2.96      1.04
    8    2   10      9.51     -6.56
    9    2   10      4.55     -3.82
    0    3   10      0.13      3.32
    1    3   10     -3.37     22.30
    2    3   10     -6.07      3.14
    3    3   10      3.69      3.33
    4    3   10      3.62      0.12
    5    3   10      2.65     -2.55
    6    3   10     -4.27      3.03
    7    3   10     -2.18      9.56
    8    3   10     -2.21      5.22
    9    3   10      1.00     -3.24
    0    4   10     -5.19      0.14
    1    4   10     -5.02     -7.63
    2    4   10     -2.67      1.08
    3    4   10     -2.73     11.75
    4    4   10      0.68     -5.37
    5    4   10     -4.85     -0.43
    6    4   10      1.03     -2.53
    7    4   10      8.39      5.10
    8    4   10      1.32     -0.23
    9    4   10     -0.81      4.83
    0    5   10      0.16      8.60
    1    5   10      3.91     -3.54
    2    5   10     -1.05      2.44
    3    5   10     -3.49     -0.47
    4    5   10     -3.94      1.53
    5    5   10     -4.29     -2.44
    6    5   10     -2.32      3.97
    7    5   10     -0.36    -10.47
    8    5   10      1.31     -0.20
    9    5   10     -1.92      4.34
    0    6   10     -5.56      0.54
    1    6   10      1.16      7.65
    2    6   10     -0.71     -4.83
    3    6   10      4.23     -3.00
    4    6   10      1.49     -1.76
    5    6   10      3.71     10.38
    6    6   10     -6.44     -3.09
    7    6   10     -6.80     -4.14
    8    6   10     -5.46      3.33
    9    6   10      8.03     -1.79
    0    7   10      0.01      3.40
    1    7   10     -3.19      4.50
    2    7   10      0.87     10.68
    3    7   10     -6.08      4.52
    4    7   10      3.52     -3.44
    5    7   10      2.08     -0.82
    6    7   10      4.34     -3.48
    7    7   10     -1.29      7.96
    8    7   10     -3.17     -2.72
    9    7   10     -0.40     -3.39
    0    8   10     -9.58     -0.28
    1    8   10      5.62     -3.66
    2    8   10     -2.02     -1.70
    3    8   10      0.63     -0.05
    4    8   10     -2.13      7.01
    5    8   10     -3.72     -5.67
    6    8   10     -5.97      2.04
    7    8   10      2.97      1.42
    8    8   10      6.05     -3.16
    9    8   10     -1.68      2.73
    0    9   10     -0.22      4.28
    1    9   10     -5.16      3.13
    2    9   10      1.24      0.13
    3    9   10     -0.41     -1.46
    4    9   10     -6.33     -4.74
    5    9   10     -0.09      4.98
    6    9   10     -4.77      3.53
    7    9   10      0.15     -0.94
    8    9   10     -0.53     -1.01
    9    9   10      0.68     -1.96
    0   10   10     -0.92     -0.17
    1   10   10     -3.29     -0.35
    2   10   10      6.70      1.37
    3   10   10     -2.08     -7.27
    4   10   10      0.42     -1.70
    5   10   10     -4.00     -0.88
    6   10   10      1.93      1.21
    7   10   10      0.69      5.00
    8   10   10     -3.86      2.08
    9   10   10     -2.18     -1.24
   10   10   10     -0.90      0.15
    1    0   11      0.08     -5.80
    2    0   11     -0.06      7.71
    3    0   11     -0.27     -5.84
    4    0   11      0.05      9.49
    5    0   11      0.42      5.39
    6    0   11     -0.10     10.40
    7    0   11      0.04     -8.33
    8    0   11      0.23      6.97
    9    0   11      0.07      3.78
   10    0   11     -0.13      3.25
    0    1   11      0.07    -15.35
    1    1   11      2.93      1.21
    2    1   11      5.17      0.78
    3    1   11     -7.77     -7.48
    4    1   11     -1.94     -5.38
    5    1   11      5.16      7.25
    6    1   11      1.74      1.06
    7    1   11      0.70     -5.29
    8    1   11     -3.75      2.56
    9    1   11     -1.09      1.53
   10    1   11      1.50      9.08
    0    2   11     -2.22      0.15
    1    2   11     -0.18     -3.59
    2    2   11      5.22    -10.07
    3    2   11     -4.80     -5.73
    4    2   11      3.66     11.01
    5    2   11     -5.37      0.18
    6    2   11     -6.13     -6.25
    7    2   11    -10.57     -2.37
    8    2   11      2.07     -0.57
    9    2   11      4.71     -3.58
   10    2   11     -1.61      0.11
    0    3   11     -0.15      5.44
    1    3   11     11.16     -4.42
    2    3   11      1.44     -8.30
    3    3   11     -0.14      1.48
    4    3   11      1.52     -0.86
    5    3   11      6.51     -5.08
    6    3   11      6.89      1.30
    7    3   11     -5.01      5.33
    8    3   11     -5.89     -2.06
    9    3   11     -6.81     -2.40
   10    3   11     -2.65      0.50
    0    4   11      7.81     -0.52
    1    4   11      8.96     -0.06
    2    4   11      3.06     -5.50
    3    4   11     -0.82     -5.04
    4    4   11     -1.99      2.09
    5    4   11     -1.54      0.50
    6    4   11      4.77      2.73
    7    4   11      9.21     -5.20
    8    4   11      2.74     -4.80
    9    4   11     -3.34     -1.42
   10    4   11      1.92      1.37
    0    5   11      0.02      4.04
    1    5   11      5.23      4.37
    2    5   11      7.18     -3.28
    3    5   11      3.23     -0.85
    4    5   11     -1.16      0.41
    5    5   11     -1.76     -0.45
    6    5   11      1.00     -1.98
    7    5   11      5.98      1.42
    8    5   11     -0.74      5.28
    9    5   11      1.55     -0.13
   10    5   11     -1.84     -6.07
    0    6   11      0.22     -0.08
    1    6   11     -8.92     -3.40
    2    6   11      2.74     -1.16
    3    6   11      0.43      2.81
    4    6   11      4.99     -1.04
    5    6   11     -1.68      1.56
    6    6   11      2.78      1.51
    7    6   11     -3.68      1.08
    8    6   11      5.37     -1.78
    9    6   11      2.50     -0.06
   10    6   11      4.15     -5.47
    0    7   11      0.17     -0.73
    1    7   11      9.82     -2.22
    2    7   11     -2.65      4.18
    3    7   11     -2.80     -0.18
    4    7   11      2.54      1.42
    5    7   11      3.22     -3.33
    6    7   11      0.08      4.99
    7    7   11     -0.22      1.44
    8    7   11     -0.12      3.75
    9    7   11     -4.92     -0.18
   10    7   11      0.64     -0.33
    0    8   11      3.61      0.07
    1    8   11      2.20      1.87
    2    8   11      1.88     -4.87
    3    8   11      2.05     -0.38
    4    8   11      0.13     -0.99
    5    8   11      4.05      7.94
    6    8   11      0.77     -7.77
    7    8   11      3.57     -0.25
    8    8   11      1.93     -0.73
    9    8   11      5.00      0.47
   10    8   11      1.56      3.48
    0    9   11      0.14      0.10
    1    9   11     -2.70      0.12
    2    9   11      4.85      8.00
    3    9   11     -5.73     -3.34
    4    9   11      0.25      4.81
    5    9   11     -0.50      2.55
    6    9   11      3.17      0.20
    7    9   11     -3.36     -1.71
    8    9   11      0.04     -8.63
    9    9   11      0.59     -0.77
   10    9   11      1.73      3.11
    0   10   11     -4.80     -0.09
    1   10   11      1.57      2.33
    2   10   11     -2.84     -3.92
    3   10   11     -1.12      2.68
    4   10   11      4.37      7.65
    5   10   11      3.74      0.33
    6   10   11     -3.29      5.28
    7   10   11     -0.32      0.73
    8   10   11      1.28      0.77
    9   10   11     -0.73      1.47
   10   10   11     -1.11     -2.17
    0   11   11     -0.28     -0.71
    1   11   11     -1.96      0.88
    2   11   11     -2.70     -2.21
    3   11   11     -3.15      3.41
    4   11   11      0.46     -5.32
    5   11   11     -0.54      0.57
    6   11   11      3.31     -3.13
    7   11   11     -0.28     -0.57
    8   11   11     -0.90      5.05
    9   11   11      2.33      1.68
   10   11   11     -0.74     -1.16
   11   11   11     -0.69     -0.16
    0    0   12    -17.93      0.36
    1    0   12     -8.16      0.83
    2    0   12     12.49     -0.03
    3    0   12      2.24     -0.43
    4    0   12    -13.17     -0.05
    5    0   12      3.58      0.01
    6    0   12      2.87     -0.12
    7    0   12      8.71     -0.09
    8    0   12     -5.32     -0.06
    9    0   12      1.57      0.12
   10    0   12     -2.83      0.23
   11    0   12      0.34     -0.07
    0    1   12     -0.20     -4.42
    1    1   12      3.53      4.45
    2    1   12     -1.53      5.13
    3    1   12     -3.46     -5.74
    4    1   12     12.38     -2.83
    5    1   12      1.81     -8.37
    6    1   12     -3.23     -2.62
    7    1   12      1.04      0.15
    8    1   12      6.92      3.26
    9    1   12      5.00     -1.54
   10    1   12     -2.71     -6.89
   11    1   12     -0.43     -1.45
    0    2   12     -4.07      0.01
    1    2   12     -5.91      0.09
    2    2   12    -16.41      6.56
    3    2   12      3.80      6.02
    4    2   12      6.16      1.82
    5    2   12      2.49     -2.06
    6    2   12     -5.49      3.12
    7    2   12     -4.89     -5.28
    8    2   12      4.20      6.94
    9    2   12      6.95     -3.63
   10    2   12      2.09     -0.49
   11    2   12     -1.71      1.52
    0    3   12     -0.26     -5.74
    1    3   12     -2.16     -2.49
    2    3   12     -0.52      5.89
    3    3   12     -2.30      2.86
    4    3   12     -3.97      1.18
    5    3   12      4.43      3.17
    6    3   12      2.69     -2.47
    7    3   12      2.64     -0.29
    8    3   12     -2.82      3.99
    9    3   12      0.88      1.22
   10    3   12      2.49      6.31
   11    3   12     -1.10     -0.10
    0    4   12    -14.35      0.27
    1    4   12     -2.77     -1.80
    2    4   12     -0.61     -1.28
    3    4   12     -3.60     -6.21
    4    4   12     -0.68     10.55
    5    4   12     -2.14      0.21
    6    4   12     -4.87      0.42
    7    4   12     -7.12     -0.38
    8    4   12      0.28     -0.57
    9    4   12      4.91     -1.69
   10    4   12     -3.50      0.53
   11    4   12     -4.06     -1.31
    0    5   12     -0.39     -4.65
    1    5   12     -1.47      5.13
    2    5   12     -4.07     -0.42
    3    5   12     -1.12     -1.59
    4    5   12      3.09     -0.42
    5    5   12      2.81     -7.39
    6    5   12     -0.71      1.09
    7    5   12     -5.08      1.21
    8    5   12     -1.16      4.48
    9    5   12     -1.13      2.60
   10    5   12     -1.22      5.49
   11    5   12     -5.20      1.81
    0    6   12     -4.32     -0.49
    1    6   12     -2.72     -4.94
    2    6   12     -3.23      0.66
    3    6   12     -1.64      3.49
    4    6   12     -0.47      1.48
    5    6   12     -5.67     -8.71
    6    6   12      0.86     -0.46
    7    6   12      1.74     -6.87
    8    6   12     -1.68     -1.95
    9    6   12     -5.97     -4.77
   10    6   12      2.06     -0.02
   11    6   12      3.61     -4.24
    0    7   12     -0.16     -0.19
    1    7   12      0.35     -1.58
    2    7   12      2.68     -1.21
    3    7   12      4.06      4.02
    4    7   12     -3.53     -1.95
    5    7   12     -2.94      1.82
    6    7   12      0.48     -1.95
    7    7   12     -0.55      3.94
    8    7   12     -1.29      3.31
    9    7   12     -7.26      0.10
   10    7   12     -3.80     -2.63
   11    7   12     -2.22      1.72
    0    8   12     -1.90      0.15
    1    8   12     -6.80     -4.52
    2    8   12      5.64      2.53
    3    8   12      0.27    -11.17
    4    8   12      1.45     -1.50
    5    8   12      1.33     -0.06
    6    8   12      4.37      0.04
    7    8   12     -2.74     -1.06
    8    8   12      4.04     -1.83
    9    8   12      0.02     -0.37
   10    8   12      2.47     -1.04
   11    8   12     -1.38     -1.78
    0    9   12      0.31     -1.72
    1    9   12      4.74      3.08
    2    9   12     -1.43     -0.46
    3    9   12     -3.73     -4.36
    4    9   12     -1.44      0.07
    5    9   12      1.07     -6.83
    6    9   12     -5.41     -1.35
    7    9   12     -1.26      2.22
    8    9   12     -2.77      0.63
    9    9   12     -0.15      0.34
   10    9   12      1.16     -0.98
   11    9   12     -2.63     -0.68
    0   10   12      7.64     -0.06
    1   10   12      2.78      2.31
    2   10   12      6.65     -0.63
    3   10   12      2.08      3.53
    4   10   12      7.73     -0.65
    5   10   12     -0.28     -0.62
    6   10   12     -1.02     -1.96
    7   10   12     -2.16     -1.19
    8   10   12      1.29      2.78
    9   10   12      2.51      0.07
   10   10   12     -1.85     -2.80
   11   10   12      1.94      2.73
    0   11   12      0.03     -4.36
    1   11   12     -0.74     -0.01
    2   11   12      3.97      3.46
    3   11   12      3.87     -3.22
    4   11   12      3.81     -3.63
    5   11   12     -1.27      2.83
    6   11   12      3.72      0.87
    7   11   12     -1.82     -2.69
    8   11   12      2.12     -2.42
    9   11   12     -0.77     -1.96
   10   11   12      3.23      3.86
   11   11   12      0.32     -0.66
    0   12   12     -5.41     -0.11
    1   12   12     -0.86      4.53
    2   12   12     -2.31     -1.10
    3   12   12      2.60      1.99
    4   12   12      1.09      3.39
    5   12   12      0.31      1.35
    6   12   12      0.32      1.20
    7   12   12      1.55      2.41
    8   12   12      2.71     -1.13
    9   12   12     -0.34     -1.94
   10   12   12     -3.37      0.16
   11   12   12     -2.25     -3.70
   12   12   12      2.28     -0.11
    1    0   13      0.27      8.66
    2    0   13     -0.05     -9.47
    3    0   13     -0.15      6.29
    4    0   13     -0.18     13.66
    5    0   13      0.55      1.37
    6    0   13      0.17      2.00
    7    0   13     -0.16      4.49
    8    0   13     -0.16     -7.60
    9    0   13      0.24      3.14
   10    0   13      0.06      0.53
   11    0   13     -0.05      6.16
   12    0   13     -0.11     -1.67
    0    1   13      0.06      2.43
    1    1   13      3.79     -9.36
    2    1   13      2.96     -4.14
    3    1   13      1.69      8.86
    4    1   13     -6.99     -7.42
    5    1   13     -0.59     -8.43
    6    1   13      1.40      8.43
    7    1   13      0.16     -0.15
    8    1   13     -6.96      3.84
    9    1   13     -0.89     -4.41
   10    1   13     -2.57     -3.56
   11    1   13      3.31     -0.60
   12    1   13      0.74      2.82
    0    2   13     -5.13      0.06
    1    2   13      4.64      4.85
    2    2   13     -2.35      6.68
    3    2   13     -2.96     -5.17
    4    2   13     -6.64    -10.81
    5    2   13     -0.47     12.29
    6    2   13     -0.53      1.29
    7    2   13      5.55     -2.60
    8    2   13     -5.37     -0.07
    9    2   13     -0.17      3.89
   10    2   13     -3.03     -0.49
   11    2   13      2.07     -1.50
   12    2   13     -1.61      0.05
    0    3   13     -0.08      0.80
    1    3   13      7.73      7.63
    2    3   13      4.67      0.67
    3    3   13      6.29    -14.59
    4    3   13     -3.96      3.41
    5    3   13     -7.37     -2.91
    6    3   13      2.72     -3.23
    7    3   13      2.11     -3.24
    8    3   13      3.85      1.39
    9    3   13     -0.04     -2.15
   10    3   13     -0.29     -2.75
   11    3   13      1.33      0.88
   12    3   13     -1.15      2.26
    0    4   13     -4.99      0.47
    1    4   13     -3.57      4.19
    2    4   13      0.60     -1.39
    3    4   13      7.05      0.56
    4    4   13     -3.31      3.02
    5    4   13      7.76     -1.11
    6    4   13     -8.11      4.70
    7    4   13     -1.71     -2.29
    8    4   13     -0.96      1.89
    9    4   13      4.94     -6.26
   10    4   13     -0.62     -1.20
   11    4   13     -2.50      2.15
   12    4   13      0.39     -2.01
    0    5   13      0.10      1.95
    1    5   13      5.11     -2.56
    2    5   13      1.34      1.54
    3    5   13     -7.76     -0.91
    4    5   13      7.18     -0.73
    5    5   13      4.43     -1.30
    6    5   13      3.70      4.01
    7    5   13      3.61     -0.26
    8    5   13      2.66      1.87
    9    5   13      4.83      0.63
   10    5   13      0.29      5.71
   11    5   13      2.84     -2.51
   12    5   13      1.96      1.78
    0    6   13     -4.18     -0.03
    1    6   13      7.27      3.54
    2    6   13     -8.15     -0.47
    3    6   13     -0.68     -2.25
    4    6   13     -1.84      4.29
    5    6   13     -5.89      0.44
    6    6   13     -2.14      1.86
    7    6   13      0.96     -2.30
    8    6   13      4.06     -0.53
    9    6   13      1.47     -4.27
   10    6   13     -0.46      0.40
   11    6   13     -1.19     -1.32
   12    6   13      0.21     -0.36
    0    7   13     -0.26     -0.03
    1    7   13     -1.83      2.87
    2    7   13      3.12      2.80
    3    7   13      6.46      0.00
    4    7   13     -5.93      3.00
    5    7   13     -3.83      1.60
    6    7   13      2.70      3.33
    7    7   13     -1.41      1.73
    8    7   13      2.94      5.04
    9    7   13     -0.40      1.44
   10    7   13      2.40      5.86
   11    7   13     -2.66      1.44
   12    7   13     -1.69      3.33
    0    8   13     -7.45      0.02
    1    8   13     -3.01     -4.39
    2    8   13     -1.19      0.57
    3    8   13      0.30     -1.46
    4    8   13     -2.54      1.11
    5    8   13      5.03     -0.59
    6    8   13     -1.37      0.21
    7    8   13      1.08     -2.11
    8    8   13     -0.39     -3.44
    9    8   13     -2.20     -0.42
   10    8   13      3.45     -1.22
   11    8   13      1.32     -2.68
   12    8   13      4.39      4.00
    0    9   13      0.05      4.04
    1    9   13     -4.21     -4.33
    2    9   13     -3.61     -0.73
    3    9   13     -6.62      2.18
    4    9   13     -2.35      3.90
    5    9   13     -0.72     -3.57
    6    9   13      0.21      0.80
    7    9   13      0.28      3.25
    8    9   13     -1.61      3.88
    9    9   13     -1.58     -0.31
   10    9   13     -2.99     -3.74
   11    9   13     -0.55      1.23
   12    9   13      0.98      1.11
    0   10   13      2.09      0.12
    1   10   13     -1.25     -1.40
    2   10   13      0.65      3.21
    3   10   13     -2.83     -3.61
    4   10   13     -2.62      1.48
    5   10   13     -1.48      1.34
    6   10   13      3.63      0.57
    7   10   13      0.24     -1.97
    8   10   13      0.09      1.62
    9   10   13      0.70     -0.17
   10   10   13      0.41      2.13
   11   10   13     -2.34     -0.63
   12   10   13     -2.11     -2.19
    0   11   13      0.21     -6.60
    1   11   13      0.84      0.50
    2   11   13     -0.56     -3.70
    3   11   13     -4.73     -4.25
    4   11   13     -4.21     -0.61
    5   11   13     -0.66     -0.94
    6   11   13     -0.37      2.32
    7   11   13     -2.20     -2.52
    8   11   13     -0.86     -0.62
    9   11   13      1.51     -0.78
   10   11   13      0.96      3.43
   11   11   13      4.49      1.41
   12   11   13     -0.81      2.93
    0   12   13      1.37     -0.01
    1   12   13     -0.37      1.51
    2   12   13      1.91     -5.58
    3   12   13      1.25      0.35
    4   12   13      0.89     -0.55
    5   12   13     -1.89      1.93
    6   12   13     -1.32     -3.14
    7   12   13     -2.80     -2.51
    8   12   13      1.05      1.85
    9   12   13     -3.31     -3.60
   10   12   13     -2.68     -1.61
   11   12   13      2.34      2.12
   12   12   13      1.45      0.01
    0   13   13      0.13      1.66
    1   13   13      1.59      0.02
    2   13   13      0.16      1.75
    3   13   13      2.23     -4.86
    4   13   13      0.64     -0.97
    5   13   13      0.31      0.93
    6   13   13      1.93     -1.35
    7   13   13     -0.64     -0.06
    8   13   13     -0.09      1.12
    9   13   13      0.11     -0.82
   10   13   13     -0.52      4.22
   11   13   13     -3.37     -0.02
   12   13   13     -1.11     -2.46
   13   13   13      2.71     -0.08
    0    0   14     12.22     -1.20
    1    0   14    -11.32      0.08
    2    0   14     -5.64      0.47
    3    0   14      8.73     -0.19
    4    0   14     13.89     -0.84
    5    0   14     -5.60      0.26
    6    0   14     -3.04      0.09
    7    0   14     -1.21     -0.06
    8    0   14     -1.25     -0.15
    9    0   14      6.50      0.02
   10    0   14      3.45     -0.24
   11    0   14     -3.14     -0.04
   12    0   14     -1.80     -0.01
   13    0   14      1.31      0.03
    0    1   14     -0.13     -9.30
    1    1   14      1.52     -0.98
    2    1   14      0.69     -3.72
    3    1   14      4.30      3.82
    4    1   14     -1.43     -1.97
    5    1   14      3.40     -0.22
    6    1   14      4.03     -3.55
    7    1   14     -3.54      0.87
    8    1   14     -7.28     -1.44
    9    1   14      4.06      5.90
   10    1   14     -1.13     -2.09
   11    1   14     -0.98      0.36
   12    1   14     -1.00     -3.50
   13    1   14      1.63      3.37
    0    2   14     -6.51     -0.14
    1    2   14      5.91      2.51
    2    2   14      3.21     -2.43
    3    2   14     -4.29      5.78
    4    2   14     -1.47      5.02
    5    2   14      3.82      0.41
    6    2   14      8.44      0.91
    7    2   14     -0.90     -2.66
    8    2   14      1.26     -0.60
    9    2   14     -2.12      1.77
   10    2   14      0.69      0.66
   11    2   14      1.16     -0.02
   12    2   14     -0.42      2.09
   13    2   14     -1.45      1.25
    0    3   14      0.10     -2.69
    1    3   14      2.26     -2.63
    2    3   14     -3.08     -1.15
    3    3   14      2.99      2.42
    4    3   14     -4.71     -2.20
    5    3   14      5.23      2.83
    6    3   14     -5.34      0.15
    7    3   14      3.52     -3.48
    8    3   14     -4.84      1.47
    9    3   14      0.95     -0.85
   10    3   14     -2.58     -4.07
   11    3   14      0.60     -1.24
   12    3   14     -0.78      0.10
   13    3   14     -0.64      1.54
    0    4   14      4.78     -0.50
    1    4   14     -4.17      1.77
    2    4   14     -3.80      3.41
    3    4   14     -2.17     -0.37
    4    4   14      4.76      3.51
    5    4   14     -1.49      4.01
    6    4   14      2.71     -0.62
    7    4   14     -2.14      2.28
    8    4   14     -5.63      0.99
    9    4   14     -0.71      3.94
   10    4   14      0.12     -0.82
   11    4   14      0.21     -0.47
   12    4   14     -2.75     -0.77
   13    4   14      0.14      0.58
    0    5   14      0.22     -5.50
    1    5   14      6.71     -1.02
    2    5   14      0.40     -2.64
    3    5   14      1.15     -1.26
    4    5   14     -3.06      1.67
    5    5   14      4.51     -9.58
    6    5   14      0.08      1.14
    7    5   14      1.27     -3.56
    8    5   14     -1.03      2.76
    9    5   14     -0.93     -1.28
   10    5   14      0.61     -1.18
   11    5   14      2.17      1.61
   12    5   14      0.57     -1.55
   13    5   14      1.04     -2.23
    0    6   14     -4.64      0.03
    1    6   14     -3.54      6.40
    2    6   14      2.27     -2.42
    3    6   14      2.08      3.71
    4    6   14      0.52     -1.94
    5    6   14      1.45      1.85
    6    6   14     -3.26     -1.26
    7    6   14     -3.43     -3.28
    8    6   14     -3.05     -0.14
    9    6   14      0.81     -3.97
   10    6   14     -4.70      0.78
   11    6   14     -1.70     -2.21
   12    6   14      1.24     -1.02
   13    6   14      0.94     -0.10
    0    7   14      0.23      2.64
    1    7   14      7.71      1.38
    2    7   14     -2.00      2.53
    3    7   14      1.60     -1.75
    4    7   14      4.82      1.54
    5    7   14      3.02      3.65
    6    7   14      0.88     -0.81
    7    7   14      0.77     -1.96
    8    7   14      1.94     -1.18
    9    7   14      1.10      2.69
   10    7   14      1.14      3.30
   11    7   14      0.74     -1.14
   12    7   14     -1.52      1.07
   13    7   14      0.11     -1.87
    0    8   14      3.46      0.00
    1    8   14      7.17      1.65
    2    8   14     -7.45     -0.88
    3    8   14      4.73      0.08
    4    8   14      0.08      3.47
    5    8   14      1.68     -2.77
    6    8   14     -2.01      0.34
    7    8   14      1.13     -0.55
    8    8   14      0.46     -0.32
    9    8   14     -0.94     -3.60
   10    8   14      1.58     -1.44
   11    8   14      0.58      0.77
   12    8   14     -0.73     -0.44
   13    8   14      3.50     -1.26
    0    9   14     -0.26      2.92
    1    9   14     -2.21     -0.82
    2    9   14      3.73      4.32
    3    9   14      3.85      1.71
    4    9   14     -5.20     -1.54
    5    9   14      0.78     -0.27
    6    9   14     -1.16      0.91
    7    9   14      2.20      1.81
    8    9   14     -0.06      2.79
    9    9   14      0.90     -0.15
   10    9   14      1.72      0.66
   11    9   14     -1.73     -1.49
   12    9   14      0.91     -0.68
   13    9   14      1.94      0.81
    0   10   14     -4.21     -0.02
    1   10   14     -2.34      0.51
    2   10   14      4.09      3.26
    3   10   14      3.72     -1.12
    4   10   14      0.18      3.91
    5   10   14      0.58     -1.01
    6   10   14     -1.30      1.28
    7   10   14      0.08     -2.90
    8   10   14     -1.73     -0.69
    9   10   14      1.90      1.26
   10   10   14     -3.51      1.44
   11   10   14     -0.76     -2.68
   12   10   14      1.68      0.07
   13   10   14      0.24     -0.81
    0   11   14      0.09     -2.65
    1   11   14     -0.86      0.25
    2   11   14     -2.39      0.69
    3   11   14     -0.91      3.02
    4   11   14      1.28     -0.42
    5   11   14      1.95     -0.92
    6   11   14      1.30      1.22
    7   11   14      0.19      0.93
    8   11   14      0.75      3.72
    9   11   14      1.01     -3.05
   10   11   14     -0.99     -2.05
   11   11   14      3.71      3.49
   12   11   14      1.24      1.24
   13   11   14     -3.14     -0.99
    0   12   14     -0.23      0.00
    1   12   14     -1.01     -0.72
    2   12   14     -1.52      3.58
    3   12   14      0.90     -0.11
    4   12   14     -0.69     -0.65
    5   12   14      0.84      0.36
    6   12   14      0.53      0.30
    7   12   14     -1.69     -1.73
    8   12   14     -0.51      2.21
    9   12   14      0.47     -3.28
   10   12   14     -0.06      0.31
   11   12   14      2.43     -2.38
   12   12   14     -0.77     -2.07
   13   12   14      0.11      2.88
    0   13   14      0.08     -2.41
    1   13   14     -0.40      1.04
    2   13   14     -2.00     -1.38
    3   13   14      0.34      0.88
    4   13   14     -1.81      1.24
    5   13   14      1.47      0.17
    6   13   14      0.26      0.99
    7   13   14     -1.88      0.51
    8   13   14     -1.57      1.53
    9   13   14      1.06     -0.19
   10   13   14      1.72      1.78
   11   13   14      0.03     -2.00
   12   13   14     -0.57      1.61
   13   13   14      0.44     -0.22
    0   14   14      0.15      0.05
    1   14   14      0.30     -1.91
    2   14   14      2.31     -0.85
    3   14   14      0.36     -0.65
    4   14   14     -0.36      1.39
    5   14   14      0.41     -1.55
    6   14   14     -0.59     -1.77
    7   14   14      0.42     -2.18
    8   14   14     -0.15      1.67
    9   14   14      0.21     -0.19
   10   14   14     -0.91     -0.19
   11   14   14     -0.42      0.76
   12   14   14      1.11      1.95
   13   14   14      0.69     -1.84
   14   14   14     -1.54      0.20
    1    0   15     -0.69      2.54
    2    0   15      0.37      3.53
    3    0   15      0.28     -2.81
    4    0   15     -0.51     -7.08
    5    0   15     -0.33     -0.73
    6    0   15      0.52      5.32
    7    0   15      0.06     -1.10
    8    0   15     -0.33     -0.07
    9    0   15     -0.15      0.90
   10    0   15      0.07     -6.22
   11    0   15      0.23      0.00
   12    0   15     -0.07     -0.44
   13    0   15     -0.15     -0.16
   14    0   15      0.04     -1.04
    0    1   15     -0.39      1.92
    1    1   15     -2.44      6.69
    2    1   15      0.65     -6.72
    3    1   15     -3.43     -2.77
    4    1   15      2.31      2.61
    5    1   15     -8.04      1.60
    6    1   15      1.03     -2.31
    7    1   15      3.52      2.14
    8    1   15      3.10      4.52
    9    1   15     -1.42     -0.49
   10    1   15      2.07      1.08
   11    1   15     -0.17      2.82
   12    1   15      0.50     -1.92
   13    1   15     -0.81     -1.02
   14    1   15      0.24      1.39
    0    2   15     -1.99     -0.14
    1    2   15     -1.86     -1.15
    2    2   15      1.22     -4.62
    3    2   15      5.55      1.16
    4    2   15     -1.25     -1.26
    5    2   15     -2.67     -3.50
    6    2   15     -0.89      0.37
    7    2   15     -0.32      0.70
    8    2   15      0.68     -2.88
    9    2   15      6.83     -1.10
   10    2   15      1.38      3.47
   11    2   15     -0.76      2.47
   12    2   15      1.72     -1.94
   13    2   15      0.80     -0.41
   14    2   15      0.58     -0.07
    0    3   15     -0.18     -3.90
    1    3   15     -2.45     -4.80
    2    3   15     -1.33      0.64
    3    3   15     -2.68      1.35
    4    3   15      1.54     -5.17
    5    3   15     -0.85     -0.77
    6    3   15      0.13      1.13
    7    3   15     -5.88      0.82
    8    3   15      0.39     -1.79
    9    3   15     -0.94      3.67
   10    3   15     -0.15     -2.02
   11    3   15     -0.74     -1.00
   12    3   15      1.00      0.29
   13    3   15     -0.88      2.69
   14    3   15     -0.37     -2.21
    0    4   15      3.18     -0.24
    1    4   15      2.87      1.89
    2    4   15     -1.62      1.26
    3    4   15     -0.80     -0.85
    4    4   15      0.58      1.96
    5    4   15      2.71     -1.05
    6    4   15     -1.70      2.28
    7    4   15      4.91     -1.33
    8    4   15      1.19      3.06
    9    4   15     -1.65      2.26
   10    4   15      2.30     -0.05
   11    4   15     -0.70      1.46
   12    4   15      0.11      1.57
   13    4   15     -1.02      1.64
   14    4   15      2.79     -0.24
    0    5   15     -0.79    -11.84
    1    5   15     -4.64      5.30
    2    5   15      4.00     -3.57
    3    5   15      0.46     -3.09
    4    5   15     -2.42     -3.12
    5    5   15     -5.84      1.61
    6    5   15      1.00     -2.74
    7    5   15      4.01      2.27
    8    5   15     -1.18      0.16
    9    5   15      3.96     -1.56
   10    5   15     -0.57     -2.49
   11    5   15     -1.99      1.27
   12    5   15     -1.29     -0.09
   13    5   15      0.13      0.92
   14    5   15     -0.35      0.88
    0    6   15     -9.39     -0.05
    1    6   15     -4.99     -0.16
    2    6   15      3.50     -0.18
    3    6   15     -2.11      0.00
    4    6   15     -2.59     -2.37
    5    6   15     -1.41     -0.28
    6    6   15      1.05      3.96
    7    6   15     -3.98      1.13
    8    6   15      0.80     -0.39
    9    6   15     -0.22      3.95
   10    6   15     -1.31     -2.30
   11    6   15      0.28     -0.83
   12    6   15     -0.21      0.40
   13    6   15     -1.31      2.85
   14    6   15     -1.38     -0.16
    0    7   15      0.33     -3.14
    1    7   15      5.56     -1.86
    2    7   15     -6.47     -8.95
    3    7   15     -0.12      2.64
    4    7   15     -0.08     -1.64
    5    7   15      3.34     -3.65
    6    7   15     -4.25      0.03
    7    7   15      0.77      0.73
    8    7   15     -0.06      1.45
    9    7   15     -1.13     -1.40
   10    7   15      0.43     -0.12
   11    7   15      1.07      0.62
   12    7   15     -1.18      0.07
   13    7   15     -1.25      0.38
   14    7   15     -0.39     -2.73
    0    8   15      3.64      0.07
    1    8   15      0.40     -1.19
    2    8   15     -1.31     -2.48
    3    8   15      0.41      0.58
    4    8   15      1.46     -4.22
    5    8   15      3.21      1.77
    6    8   15     -2.34     -3.26
    7    8   15     -0.44      2.55
    8    8   15     -1.99     -0.90
    9    8   15      1.49     -0.73
   10    8   15     -1.71      0.14
   11    8   15     -2.51     -0.51
   12    8   15     -2.30      0.53
   13    8   15      0.66      1.38
   14    8   15      1.16     -0.55
    0    9   15      0.04     -3.64
    1    9   15      3.01      1.38
    2    9   15     -2.02      3.04
    3    9   15      0.77     -6.03
    4    9   15     -1.98      1.24
    5    9   15      1.41     -1.03
    6    9   15      1.57     -2.08
    7    9   15      2.20     -3.58
    8    9   15     -0.11     -0.73
    9    9   15      1.19      1.87
   10    9   15      0.69     -0.38
   11    9   15      1.11     -0.81
   12    9   15     -1.54      0.27
   13    9   15      0.81     -0.76
   14    9   15     -0.82     -0.70
    0   10   15      0.62      0.11
    1   10   15     -0.30      2.40
    2   10   15      0.39     -3.13
    3   10   15      3.80      3.00
    4   10   15     -2.78      2.22
    5   10   15      0.91      2.13
    6   10   15     -1.63      0.97
    7   10   15      1.22     -2.89
    8   10   15     -2.08      0.14
    9   10   15     -1.19     -0.99
   10   10   15     -1.73      0.76
   11   10   15     -0.65      2.52
   12   10   15      0.68     -2.17
   13   10   15      0.89     -3.16
   14   10   15     -1.32      0.54
    0   11   15     -0.14      0.70
    1   11   15     -0.62     -1.42
    2   11   15      2.11     -0.49
    3   11   15      1.98     -0.03
    4   11   15     -1.91     -2.25
    5   11   15     -0.91      1.36
    6   11   15      2.69      1.62
    7   11   15      3.22      0.76
    8   11   15     -0.54      1.36
    9   11   15      1.65     -1.54
   10   11   15     -1.44      2.44
   11   11   15     -0.23      0.76
   12   11   15      0.09     -1.09
   13   11   15      0.07      0.63
   14   11   15      0.12      0.54
    0   12   15     -1.60      0.10
    1   12   15      2.15      1.63
    2   12   15     -2.61     -0.19
    3   12   15      1.10     -1.29
    4   12   15     -1.03     -2.19
    5   12   15     -1.23      0.95
    6   12   15     -2.66     -0.17
    7   12   15     -0.10     -1.33
    8   12   15      0.51      0.17
    9   12   15      0.74      0.20
   10   12   15     -2.36      0.85
   11   12   15     -0.94     -1.98
   12   12   15     -0.13     -0.18
   13   12   15      0.24      0.73
   14   12   15      1.11     -0.73
    0   13   15     -0.20      1.62
    1   13   15      1.38     -0.02
    2   13   15     -0.50      0.54
    3   13   15      0.16      1.01
    4   13   15     -2.51     -0.43
    5   13   15      2.11     -0.31
    6   13   15     -0.07      1.59
    7   13   15     -0.83      1.50
    8   13   15     -1.97      2.19
    9   13   15      0.86     -1.37
   10   13   15     -0.06     -2.64
   11   13   15      1.30      0.00
   12   13   15     -1.58      0.95
   13   13   15     -1.70     -0.35
   14   13   15     -0.15     -0.50
    0   14   15     -1.23     -0.07
    1   14   15      1.68      0.05
    2   14   15      1.59     -0.79
    3   14   15      0.82     -1.77
    4   14   15     -2.67     -0.42
    5   14   15      1.34      0.50
    6   14   15      1.02     -0.46
    7   14   15      0.40     -0.62
    8   14   15     -1.95      2.30
    9   14   15      0.20      0.22
   10   14   15      0.65      0.89
   11   14   15      1.24     -1.49
   12   14   15     -0.90     -1.07
   13   14   15     -0.60      1.91
   14   14   15      0.87      0.14
    0   15   15      0.04      0.90
    1   15   15     -0.87      0.92
    2   15   15      0.23     -0.40
    3   15   15     -0.96     -1.48
    4   15   15     -1.22      1.92
    5   15   15      1.05      0.02
    6   15   15     -0.17      1.15
    7   15   15      0.57     -1.13
    8   15   15     -0.85      0.06
    9   15   15      0.66     -0.15
   10   15   15      0.06      0.69
   11   15   15     -0.19     -0.42
   12   15   15      0.30     -0.22
   13   15   15     -0.21     -1.30
   14   15   15     -0.02     -0.60
   15   15   15      1.88     -0.43
    0    0   16     -0.57     -0.24
    1    0   16      7.45     -1.65
    2    0   16     -2.05      0.63
    3    0   16     -7.47      0.38
    4    0   16      5.18     -0.24
    5    0   16     -1.55     -0.11
    6    0   16     -1.93     -0.13
    7    0   16     -0.13      0.16
    8    0   16     -3.82      0.16
    9    0   16     -5.02     -0.12
   10    0   16     -3.72     -0.15
   11    0   16      0.45      0.11
   12    0   16     -1.36     -0.04
   13    0   16     -1.06      0.05
   14    0   16      1.49     -0.02
   15    0   16      0.28     -0.10
    0    1   16      1.51      4.13
    1    1   16      0.12      3.05
    2    1   16      0.79      2.65
    3    1   16      0.27      1.98
    4    1   16     -2.29      3.16
    5    1   16     -1.93     -0.89
    6    1   16      6.52      3.00
    7    1   16      1.47     -3.86
    8    1   16     -1.06     -0.71
    9    1   16     -2.80     -0.33
   10    1   16     -0.85      0.45
   11    1   16      0.04     -0.74
   12    1   16      0.12      1.91
   13    1   16     -1.51      0.40
   14    1   16     -0.78      1.49
   15    1   16     -0.42     -0.57
    0    2   16     -2.32      0.51
    1    2   16     -3.65     -1.13
    2    2   16      2.53      0.30
    3    2   16      1.35     -0.62
    4    2   16     -0.24     -1.43
    5    2   16     -0.37      1.93
    6    2   16      1.54      0.22
    7    2   16     -0.69     -4.78
    8    2   16      0.17     -1.47
    9    2   16     -1.31     -3.00
   10    2   16      1.22     -2.47
   11    2   16     -0.10      0.56
   12    2   16     -0.49     -0.50
   13    2   16     -0.33     -1.35
   14    2   16     -0.35      0.45
   15    2   16      0.23     -0.28
    0    3   16      0.08      4.67
    1    3   16     -1.14     -0.08
    2    3   16     -1.89      1.27
    3    3   16     -4.46      1.66
    4    3   16      1.63      2.90
    5    3   16      0.04     -1.25
    6    3   16     -0.48      1.27
    7    3   16     -0.19      2.44
    8    3   16     -0.16     -0.97
    9    3   16     -1.87     -2.22
   10    3   16      1.82      1.08
   11    3   16     -1.29     -2.00
   12    3   16      1.89     -2.71
   13    3   16     -2.69      0.22
   14    3   16      2.39      0.93
   15    3   16     -0.72     -0.42
    0    4   16      2.71      0.10
    1    4   16     -0.03      2.60
    2    4   16      4.21      0.80
    3    4   16      1.51      0.52
    4    4   16      1.30      0.98
    5    4   16     -2.13     -2.38
    6    4   16      1.39      0.70
    7    4   16     -1.20      0.16
    8    4   16      0.53     -2.05
    9    4   16      1.55      1.26
   10    4   16      1.16      1.57
   11    4   16     -0.06      0.78
   12    4   16      0.40     -2.22
   13    4   16      0.86     -1.00
   14    4   16      1.53      1.03
   15    4   16      0.87     -1.03
    0    5   16      0.44     -0.37
    1    5   16     -3.63      2.47
    2    5   16      4.13      1.73
    3    5   16      0.46     -0.47
    4    5   16      0.99     -0.05
    5    5   16     -1.03      2.45
    6    5   16      2.19      0.29
    7    5   16     -0.80     -4.22
    8    5   16      0.34     -1.50
    9    5   16     -2.29      2.39
   10    5   16      2.54     -1.05
   11    5   16     -0.57      1.83
   12    5   16      1.39     -0.44
   13    5   16     -1.60      1.02
   14    5   16     -0.27     -2.37
   15    5   16      0.38      1.57
    0    6   16      1.85      0.25
    1    6   16      4.54      5.47
    2    6   16     -3.40     -1.92
    3    6   16     -2.43      1.26
    4    6   16      3.75      3.56
    5    6   16     -0.16      2.89
    6    6   16     -0.37     -2.91
    7    6   16      4.40     -1.81
    8    6   16     -1.20     -0.67
    9    6   16     -2.58     -0.51
   10    6   16      3.26      1.74
   11    6   16      0.78      0.74
   12    6   16      2.11     -0.71
   13    6   16      1.83     -0.12
   14    6   16      0.69      1.13
   15    6   16     -2.11      2.10
    0    7   16     -0.23      3.25
    1    7   16     -2.16      0.92
    2    7   16      2.86     -1.75
    3    7   16     -3.82      5.63
    4    7   16     -3.31      0.83
    5    7   16     -0.04      1.84
    6    7   16      1.84     -0.36
    7    7   16     -0.79      5.39
    8    7   16     -0.01     -2.50
    9    7   16      1.50      1.38
   10    7   16     -2.74     -2.33
   11    7   16     -0.51     -0.92
   12    7   16      2.08      0.23
   13    7   16      1.16      1.41
   14    7   16     -0.54     -0.94
   15    7   16      0.42     -1.47
    0    8   16     -5.11     -0.13
    1    8   16     -0.94      0.46
    2    8   16      1.68      1.77
    3    8   16      1.60     -2.73
    4    8   16     -2.22     -0.25
    5    8   16      1.46      0.73
    6    8   16     -0.31      3.21
    7    8   16     -1.03      1.47
    8    8   16      2.73      2.09
    9    8   16      1.05      3.52
   10    8   16      0.28     -1.02
   11    8   16      0.01      0.93
   12    8   16     -0.20      0.91
   13    8   16     -0.69      1.37
   14    8   16      0.59     -1.18
   15    8   16      0.05      1.45
    0    9   16      0.20     -3.19
    1    9   16     -3.09      1.72
    2    9   16     -2.58     -2.48
    3    9   16     -1.40      0.58
    4    9   16     -2.18     -3.47
    5    9   16     -0.69     -1.51
    6    9   16     -5.17     -1.92
    7    9   16      1.12     -0.87
    8    9   16     -1.40      0.10
    9    9   16      0.68     -1.11
   10    9   16      1.65      0.16
   11    9   16      2.52      1.39
   12    9   16      0.20      2.04
   13    9   16     -1.70      0.45
   14    9   16      0.11     -1.79
   15    9   16      1.45      0.56
    0   10   16      1.55      0.00
    1   10   16     -0.23      0.90
    2   10   16      2.16      1.35
    3   10   16     -0.94      0.66
    4   10   16      2.90     -1.93
    5   10   16     -1.04      1.85
    6   10   16     -0.87      1.01
    7   10   16     -2.31      1.44
    8   10   16     -2.92      0.20
    9   10   16      0.43     -0.44
   10   10   16     -0.28     -0.87
   11   10   16      0.30     -0.09
   12   10   16     -1.13      0.52
   13   10   16      0.38      0.66
   14   10   16     -0.06      0.78
   15   10   16     -1.97      0.07
    0   11   16      0.11     -2.86
    1   11   16      1.42      0.02
    2   11   16     -1.63     -2.21
    3   11   16      1.42      0.09
    4   11   16      1.41     -2.35
    5   11   16      1.41     -2.08
    6   11   16      2.15     -1.98
    7   11   16      0.82     -1.01
    8   11   16      1.68      0.67
    9   11   16      0.86      0.47
   10   11   16      0.25      0.42
   11   11   16     -0.85     -0.96
   12   11   16      0.49     -0.59
   13   11   16      0.76      1.42
   14   11   16     -1.84      1.75
   15   11   16     -0.18      0.48
    0   12   16      0.68      0.01
    1   12   16     -1.00      1.79
    2   12   16     -2.88     -2.63
    3   12   16      0.84      4.63
    4   12   16     -0.93      0.61
    5   12   16      0.46      0.46
    6   12   16     -1.23     -2.93
    7   12   16      0.09     -0.79
    8   12   16      1.12     -0.81
    9   12   16      2.55      0.02
   10   12   16     -0.73      1.13
   11   12   16     -0.69      2.10
   12   12   16      1.16     -1.05
   13   12   16     -0.27     -2.02
   14   12   16      1.45     -0.42
   15   12   16      0.98      2.02
    0   13   16     -0.18     -1.37
    1   13   16      1.06      0.13
    2   13   16      0.07      0.80
    3   13   16      0.89      2.10
    4   13   16     -1.28     -0.28
    5   13   16      0.05      3.49
    6   13   16      0.92     -1.35
    7   13   16      2.05     -0.38
    8   13   16     -0.91      0.92
    9   13   16     -0.40     -0.72
   10   13   16      0.14     -0.59
   11   13   16      1.12      1.00
   12   13   16     -0.23      0.75
   13   13   16     -0.93      1.39
   14   13   16      0.89     -0.82
   15   13   16     -0.81     -0.90
    0   14   16     -2.31      0.09
    1   14   16     -1.61     -0.72
    2   14   16     -1.81     -1.45
    3   14   16      1.84     -0.83
    4   14   16     -1.93      0.53
    5   14   16     -0.43      0.21
    6   14   16     -0.11     -0.54
    7   14   16      1.40     -0.02
    8   14   16     -1.00     -0.43
    9   14   16      1.10      1.02
   10   14   16     -0.70      0.90
   11   14   16     -0.79      0.93
   12   14   16      0.03     -0.66
   13   14   16      1.96      1.77
   14   14   16      0.87      1.84
   15   14   16     -2.77      0.22
    0   15   16     -0.17     -1.43
    1   15   16      0.98      0.04
    2   15   16     -1.05      1.56
    3   15   16     -1.01      0.99
    4   15   16     -2.23     -1.98
    5   15   16      2.73     -1.13
    6   15   16     -0.55      0.57
    7   15   16     -1.78     -0.49
    8   15   16     -1.89     -0.66
    9   15   16      2.61     -1.13
   10   15   16     -0.49     -0.94
   11   15   16     -0.98     -0.41
   12   15   16      0.17      0.73
   13   15   16     -0.13     -0.68
   14   15   16     -1.20     -1.28
   15   15   16      1.45      0.66
    0   16   16      0.63     -0.06
    1   16   16      0.94     -0.63
    2   16   16      0.41      0.15
    3   16   16     -0.77     -0.51
    4   16   16      0.26     -1.26
    5   16   16      0.76     -1.42
    6   16   16     -1.36     -0.38
    7   16   16      0.47     -0.71
    8   16   16     -2.37      1.07
    9   16   16      0.21      0.55
   10   16   16      0.98     -2.28
   11   16   16      1.59      0.42
   12   16   16     -0.68      1.08
   13   16   16     -1.37      0.33
   14   16   16     -0.69     -1.02
   15   16   16     -0.22     -0.20
   16   16   16     -1.09     -2.11
    1    0   17     -0.72     -0.96
    2    0   17     -1.17     -7.29
    3    0   17      0.71     -1.66
    4    0   17      0.32      3.13
    5    0   17     -0.79     -1.43
    6    0   17     -0.07      2.60
    7    0   17      0.18     -1.03
    8    0   17      0.27      2.58
    9    0   17     -0.03      1.39
   10    0   17     -0.25      3.48
   11    0   17      0.09     -0.31
   12    0   17      0.15     -1.19
   13    0   17     -0.13     -1.81
   14    0   17     -0.03     -0.60
   15    0   17      0.00     -0.25
   16    0   17     -0.03      3.26
    0    1   17      0.90      1.57
    1    1   17      4.43      1.29
    2    1   17      0.33      2.00
    3    1   17     -0.75     -0.29
    4    1   17      2.27     -1.36
    5    1   17      1.23      3.25
    6    1   17     -0.46      1.48
    7    1   17      1.28     -3.58
    8    1   17     -0.20      2.48
    9    1   17      2.76      1.71
   10    1   17     -1.40      0.99
   11    1   17      1.95     -1.21
   12    1   17      0.18      1.63
   13    1   17      1.04     -0.02
   14    1   17     -1.55     -0.68
   15    1   17     -0.41     -0.90
   16    1   17      0.47      0.44
    0    2   17      2.04     -1.13
    1    2   17      2.07     -4.62
    2    2   17     -2.41     -1.75
    3    2   17     -0.94     -1.68
    4    2   17      2.63     -0.37
    5    2   17     -2.88     -0.97
    6    2   17      0.40     -1.13
    7    2   17     -0.70      2.76
    8    2   17      0.06      2.96
    9    2   17     -1.89      0.72
   10    2   17      0.31      0.85
   11    2   17      1.11     -0.24
   12    2   17      0.80      1.49
   13    2   17     -2.42      0.07
   14    2   17      1.52      0.57
   15    2   17     -1.45     -0.11
   16    2   17     -0.66     -0.03
    0    3   17      0.05      0.25
    1    3   17      0.12      0.57
    2    3   17      0.42      2.80
    3    3   17      0.61     -1.19
    4    3   17     -1.73      1.17
    5    3   17     -0.07     -3.98
    6    3   17      1.01      1.85
    7    3   17     -0.53     -0.58
    8    3   17      0.91      2.10
    9    3   17     -2.05     -0.90
   10    3   17     -0.44     -0.68
   11    3   17      1.11     -0.24
   12    3   17     -1.35      0.47
   13    3   17      0.49     -1.28
   14    3   17      0.80      2.81
   15    3   17      0.24     -0.44
   16    3   17      0.26     -0.39
    0    4   17     -2.00      0.15
    1    4   17     -3.54     -1.69
    2    4   17      6.14      0.66
    3    4   17     -1.44     -0.11
    4    4   17     -2.16     -3.41
    5    4   17     -0.14      1.06
    6    4   17     -0.78      3.23
    7    4   17     -1.99     -0.05
    8    4   17     -0.18     -1.68
    9    4   17     -0.35      0.00
   10    4   17     -0.57      0.72
   11    4   17     -3.51      0.42
   12    4   17      0.89     -0.92
   13    4   17     -2.63      0.60
   14    4   17     -0.28     -1.48
   15    4   17      2.41      0.06
   16    4   17      1.49      0.56
    0    5   17      0.15     -0.18
    1    5   17      2.03     -2.58
    2    5   17     -0.49     -1.14
    3    5   17     -2.86      0.25
    4    5   17      4.89      1.68
    5    5   17     -0.06     -2.32
    6    5   17      1.16      2.23
    7    5   17      0.68      1.25
    8    5   17      0.90     -0.98
    9    5   17     -1.69     -0.47
   10    5   17      2.26      0.78
   11    5   17     -0.08     -1.47
   12    5   17     -1.36      0.86
   13    5   17     -1.82     -0.05
   14    5   17      0.54      0.11
   15    5   17     -1.51     -0.77
   16    5   17      0.32     -1.47
    0    6   17      3.33      0.00
    1    6   17     -1.11     -1.14
    2    6   17     -2.69     -5.57
    3    6   17     -1.40     -0.05
    4    6   17      2.18      0.29
    5    6   17     -1.09     -1.84
    6    6   17     -1.84     -3.54
    7    6   17     -3.14      0.11
    8    6   17     -0.43     -2.20
    9    6   17      1.46     -0.15
   10    6   17      2.29     -1.93
   11    6   17     -1.88     -0.07
   12    6   17     -1.50     -1.18
   13    6   17      2.00     -0.32
   14    6   17      1.06      0.89
   15    6   17      0.29      0.94
   16    6   17     -0.72     -0.71
    0    7   17     -0.10     -1.66
    1    7   17      1.70      1.72
    2    7   17      0.17      6.00
    3    7   17      0.79     -0.93
    4    7   17      0.10      1.81
    5    7   17      0.58      3.44
    6    7   17      0.54     -1.98
    7    7   17     -1.80     -1.12
    8    7   17     -0.85      2.57
    9    7   17     -1.73      0.48
   10    7   17      0.72     -2.53
   11    7   17     -3.27     -0.69
   12    7   17      0.53     -1.70
   13    7   17     -0.11      0.20
   14    7   17     -0.26      0.54
   15    7   17      1.51      0.37
   16    7   17      1.72     -2.29
    0    8   17      2.81     -0.01
    1    8   17     -2.43     -2.29
    2    8   17      3.18     -1.42
    3    8   17      4.16     -0.12
    4    8   17     -0.55      0.80
    5    8   17      2.15     -0.80
    6    8   17      3.20     -2.68
    7    8   17      4.38     -0.10
    8    8   17     -1.05     -1.73
    9    8   17     -0.34      1.02
   10    8   17     -0.43      1.87
   11    8   17      0.37     -2.26
   12    8   17      1.22     -1.93
   13    8   17     -0.27     -0.77
   14    8   17     -0.87      1.24
   15    8   17      0.09      1.06
   16    8   17     -0.32      0.60
    0    9   17     -0.19      3.27
    1    9   17     -3.78     -0.33
    2    9   17      1.83      1.71
    3    9   17     -3.97      0.56
    4    9   17     -1.80      2.49
    5    9   17     -1.78      0.13
    6    9   17      0.68      0.52
    7    9   17      0.39     -1.90
    8    9   17      0.33     -3.28
    9    9   17     -0.88      0.02
   10    9   17     -0.69     -1.11
   11    9   17      0.99      0.07
   12    9   17      0.00      0.13
   13    9   17      0.11     -0.90
   14    9   17      1.68     -1.42
   15    9   17     -0.06      0.21
   16    9   17     -0.02     -0.71
    0   10   17      2.89     -0.16
    1   10   17      1.39      1.52
    2   10   17      1.36      1.16
    3   10   17     -0.85     -0.33
    4   10   17      3.02      2.35
    5   10   17      0.09      3.25
    6   10   17      0.06      4.85
    7   10   17     -0.66      0.92
    8   10   17      0.82      1.05
    9   10   17     -0.60     -1.82
   10   10   17      0.89      0.01
   11   10   17     -0.56     -1.00
   12   10   17      0.20      0.34
   13   10   17     -0.16      0.42
   14   10   17      0.06     -1.82
   15   10   17     -0.04     -1.05
   16   10   17     -0.55      0.27
    0   11   17      0.20     -2.78
    1   11   17     -1.64     -1.03
    2   11   17     -0.60     -3.62
    3   11   17     -2.58      1.85
    4   11   17      1.55     -3.21
    5   11   17     -0.01     -1.08
    6   11   17     -0.42     -0.20
    7   11   17     -0.87      1.99
    8   11   17      0.73      0.26
    9   11   17     -1.14     -0.95
   10   11   17     -0.94     -1.15
   11   11   17      1.28     -0.57
   12   11   17      1.34      1.73
   13   11   17     -1.25      0.70
   14   11   17      0.85      0.04
   15   11   17     -0.89      0.44
   16   11   17      0.73     -1.17
    0   12   17      0.18     -0.10
    1   12   17      0.70      2.09
    2   12   17      1.55      0.47
    3   12   17     -3.31      0.61
    4   12   17      0.56     -3.11
    5   12   17     -0.92      2.49
    6   12   17      0.18     -0.04
    7   12   17     -2.64      0.20
    8   12   17      0.25      0.63
    9   12   17     -0.35      0.30
   10   12   17      0.51     -0.61
   11   12   17     -1.09     -0.16
   12   12   17     -0.10     -0.95
   13   12   17      0.65     -1.28
   14   12   17      0.76     -0.08
   15   12   17      0.27     -0.40
   16   12   17      0.60     -0.26
    0   13   17      0.01     -0.91
    1   13   17      2.65      2.70
    2   13   17      1.38     -1.28
    3   13   17      3.85      0.32
    4   13   17     -0.22     -0.63
    5   13   17     -1.81      1.19
    6   13   17      1.09     -1.89
    7   13   17      1.30     -0.11
    8   13   17     -1.12     -1.08
    9   13   17     -0.59      0.49
   10   13   17     -0.29     -0.10
   11   13   17     -0.68      0.16
   12   13   17      0.80     -1.02
   13   13   17     -1.48      0.19
   14   13   17     -0.22     -1.26
   15   13   17      0.57     -0.41
   16   13   17      0.25     -0.42
    0   14   17     -2.53     -0.09
    1   14   17     -2.09      1.27
    2   14   17      0.17     -0.88
    3   14   17      3.70      1.78
    4   14   17      0.30     -0.33
    5   14   17     -0.84      2.48
    6   14   17     -0.45     -0.38
    7   14   17      1.29      0.07
    8   14   17      1.04     -0.99
    9   14   17      0.77      0.17
   10   14   17     -0.48      0.40
   11   14   17      0.07      0.23
   12   14   17      1.65      0.14
   13   14   17     -1.09     -1.34
   14   14   17     -0.05      0.40
   15   14   17      0.26      1.37
   16   14   17     -0.30      0.18
    0   15   17     -0.02     -1.17
    1   15   17     -0.21      1.42
    2   15   17      0.06      2.47
    3   15   17      1.93      1.13
    4   15   17     -0.83     -0.42
    5   15   17     -0.16      1.30
    6   15   17      0.50      1.39
    7   15   17      1.73      1.27
    8   15   17     -1.70     -0.01
    9   15   17      0.20      0.62
   10   15   17      0.08     -1.48
   11   15   17      0.14      0.96
   12   15   17     -0.39     -1.41
   13   15   17      1.35     -0.13
   14   15   17      1.34      1.07
   15   15   17     -0.94      1.08
   16   15   17      1.01     -0.80
    0   16   17     -2.10      0.05
    1   16   17      0.48     -1.08
    2   16   17     -0.99      0.11
    3   16   17     -0.93      0.84
    4   16   17     -2.17      0.94
    5   16   17     -0.20     -0.58
    6   16   17      0.13      1.83
    7   16   17      1.01      1.76
    8   16   17     -0.58     -0.37
    9   16   17      0.60      0.60
   10   16   17     -0.13      1.45
   11   16   17     -1.19     -0.25
   12   16   17      0.80     -0.95
   13   16   17      0.07      1.11
   14   16   17      0.34      1.04
   15   16   17      0.19      0.36
   16   16   17      0.33      0.79
    0   17   17      0.12      1.18
    1   17   17      0.50      0.46
    2   17   17      0.55     -1.32
    3   17   17     -2.54      0.17
    4   17   17     -1.62      0.64
    5   17   17      1.63      0.42
    6   17   17     -1.65      1.02
    7   17   17     -1.13     -0.65
    8   17   17     -1.23      1.32
    9   17   17      1.76     -0.36
   10   17   17     -1.74     -0.47
   11   17   17      0.30      1.31
   12   17   17     -0.96      1.52
   13   17   17     -1.31      0.06
   14   17   17     -0.20     -0.87
   15   17   17      1.11      1.16
   16   17   17     -0.93     -0.92
   17   17   17      2.01      1.58
    0    0   18    -13.21      4.09
    1    0   18     -0.32     -0.10
    2    0   18      3.80     -1.08
    3    0   18     -3.95      0.09
    4    0   18      2.20      0.21
    5    0   18      0.72      0.13
    6    0   18      0.75      0.20
    7    0   18     -0.92     -0.25
    8    0   18     -1.11      0.27
    9    0   18      4.43      0.04
   10    0   18     -2.43      0.06
   11    0   18      0.08     -0.02
   12    0   18     -0.47     -0.07
   13    0   18      1.73      0.03
   14    0   18      0.77      0.20
   15    0   18      2.77     -0.10
   16    0   18      0.13     -0.08
   17    0   18     -1.44      0.01
    0    1   18     -0.20     -0.69
    1    1   18      2.05      2.06
    2    1   18     -5.41      2.18
    3    1   18      1.17      3.03
    4    1   18      4.13     -0.60
    5    1   18     -2.18     -1.63
    6    1   18      0.03     -0.09
    7    1   18     -1.52     -0.23
    8    1   18      1.32     -0.83
    9    1   18      0.52     -2.28
   10    1   18     -1.05     -1.24
   11    1   18      0.01      0.91
   12    1   18     -1.22     -0.98
   13    1   18     -1.65      0.76
   14    1   18      1.09      0.81
   15    1   18      0.72     -1.35
   16    1   18     -0.11     -0.03
   17    1   18      0.93     -1.49
    0    2   18      1.90     -0.54
    1    2   18     -4.65     -1.00
    2    2   18     -4.12     -1.97
    3    2   18      4.67      0.76
    4    2   18      1.12      1.23
    5    2   18     -1.33     -0.86
    6    2   18     -0.52      0.46
    7    2   18      1.28      0.25
    8    2   18      2.00      3.15
    9    2   18      0.98     -0.74
   10    2   18      0.34      2.02
   11    2   18      1.50     -0.12
   12    2   18     -0.51     -0.66
   13    2   18      1.01      1.16
   14    2   18     -1.06      1.80
   15    2   18     -0.49     -0.98
   16    2   18      1.59      0.57
   17    2   18      0.88      0.43
    0    3   18     -0.09      0.83
    1    3   18     -1.68      2.04
    2    3   18      3.35      1.84
    3    3   18     -0.64     -0.58
    4    3   18     -0.78     -2.63
    5    3   18     -1.22      1.15
    6    3   18      0.91     -4.10
    7    3   18      2.70     -0.73
    8    3   18     -1.60     -1.17
    9    3   18      0.27     -0.36
   10    3   18     -1.12     -0.25
   11    3   18      0.39     -1.18
   12    3   18      2.99     -0.55
   13    3   18     -0.02     -0.73
   14    3   18     -0.71     -0.38
   15    3   18      0.60      1.40
   16    3   18      0.26     -0.15
   17    3   18     -0.76     -2.10
    0    4   18     -3.42      0.19
    1    4   18      3.19      0.69
    2    4   18     -0.85      1.79
    3    4   18     -3.66     -1.99
    4    4   18      0.98      3.90
    5    4   18     -2.56     -0.54
    6    4   18      0.60      2.96
    7    4   18     -0.29     -0.11
    8    4   18      0.93      0.43
    9    4   18     -2.96      2.69
   10    4   18     -0.97      1.60
   11    4   18      2.19      1.85
   12    4   18     -1.31      2.49
   13    4   18     -1.23     -2.42
   14    4   18      0.66     -0.55
   15    4   18     -0.79      1.38
   16    4   18     -0.06      0.61
   17    4   18      0.22     -0.53
    0    5   18     -0.11     -0.79
    1    5   18      2.63      0.74
    2    5   18      2.83     -4.21
    3    5   18     -0.06      2.89
    4    5   18      0.83     -0.57
    5    5   18      4.06     -3.11
    6    5   18      1.31      0.37
    7    5   18      1.23      0.48
    8    5   18      1.81      0.03
    9    5   18      0.32     -0.12
   10    5   18      0.51      0.30
   11    5   18      0.24      0.67
   12    5   18      1.01      1.55
   13    5   18      1.84      1.43
   14    5   18     -2.21     -0.59
   15    5   18     -1.24     -1.81
   16    5   18      0.45      0.81
   17    5   18     -0.76      1.35
    0    6   18     -5.50      0.35
    1    6   18     -2.43     -1.00
    2    6   18     -0.95      0.00
    3    6   18     -2.85     -2.76
    4    6   18     -0.95     -4.63
    5    6   18     -1.21      0.54
    6    6   18     -1.92      1.11
    7    6   18     -3.52      0.60
    8    6   18      0.97     -0.35
    9    6   18      0.32     -0.62
   10    6   18     -0.09     -0.53
   11    6   18     -1.73      0.63
   12    6   18      0.42      1.51
   13    6   18     -0.66     -0.19
   14    6   18     -0.06     -1.03
   15    6   18      1.39      1.20
   16    6   18     -0.68     -0.54
   17    6   18     -0.24     -0.52
    0    7   18      0.11      1.40
    1    7   18      3.13      2.61
    2    7   18      0.38      5.04
    3    7   18      4.46     -0.77
    4    7   18      1.10     -1.03
    5    7   18     -1.34      1.41
    6    7   18     -0.53      2.26
    7    7   18      1.32      2.92
    8    7   18     -0.71     -0.77
    9    7   18     -0.68      2.21
   10    7   18      1.49      2.46
   11    7   18      0.20      0.71
   12    7   18     -1.97      1.02
   13    7   18     -0.97     -1.65
   14    7   18     -0.48      0.40
   15    7   18     -0.10     -0.43
   16    7   18     -0.20     -2.43
   17    7   18     -1.03     -0.75
    0    8   18     -3.29      0.24
    1    8   18      0.93     -4.18
    2    8   18      1.69     -0.25
    3    8   18      2.07     -4.45
    4    8   18     -0.02     -1.88
    5    8   18      0.06     -2.43
    6    8   18     -0.18     -0.92
    7    8   18      0.92     -1.36
    8    8   18     -0.62     -0.29
    9    8   18      0.11      1.85
   10    8   18      1.64      0.28
   11    8   18     -0.29      1.43
   12    8   18     -0.74      0.27
   13    8   18      0.49      0.06
   14    8   18     -0.88      1.49
   15    8   18     -0.29      0.89
   16    8   18      0.13      0.27
   17    8   18     -1.27      1.27
    0    9   18     -0.03      3.92
    1    9   18     -2.62      0.18
    2    9   18     -0.28      2.75
    3    9   18     -0.03     -1.62
    4    9   18     -1.71      3.43
    5    9   18     -1.26     -1.22
    6    9   18     -0.59     -2.22
    7    9   18     -1.47     -0.90
    8    9   18     -1.15      2.43
    9    9   18      0.25     -0.95
   10    9   18     -1.60      1.17
   11    9   18     -1.93     -0.71
   12    9   18      1.22     -0.76
   13    9   18      0.91      1.53
   14    9   18     -1.15      1.48
   15    9   18      0.66     -1.41
   16    9   18      2.16     -0.37
   17    9   18      0.08     -0.43
    0   10   18      5.97     -0.06
    1   10   18     -2.69     -2.01
    2   10   18      1.25     -1.05
    3   10   18      1.38      0.38
    4   10   18      2.04      2.55
    5   10   18      1.25     -2.44
    6   10   18      0.90     -0.34
    7   10   18      0.01      1.34
    8   10   18      2.24      0.60
    9   10   18     -0.58     -0.11
   10   10   18     -1.50      1.96
   11   10   18      0.09     -1.34
   12   10   18     -1.95      0.07
   13   10   18     -1.94     -1.13
   14   10   18      1.50     -0.69
   15   10   18     -0.97      1.69
   16   10   18     -1.22      0.35
   17   10   18      0.63     -1.50
    0   11   18     -0.15      0.30
    1   11   18     -1.81     -1.62
    2   11   18      2.58     -0.41
    3   11   18     -4.15     -0.98
    4   11   18      1.58     -0.11
    5   11   18     -0.80     -2.25
    6   11   18      1.20     -1.07
    7   11   18     -1.28     -0.80
    8   11   18      0.30      0.81
    9   11   18     -0.90     -1.17
   10   11   18      2.46     -0.10
   11   11   18     -0.55      0.31
   12   11   18     -1.02      1.61
   13   11   18      0.62      0.24
   14   11   18     -0.47      0.17
   15   11   18     -1.52     -0.08
   16   11   18      0.13     -0.36
   17   11   18      0.21      0.08
    0   12   18     -2.27     -0.13
    1   12   18      1.55      1.89
    2   12   18      0.06     -0.05
    3   12   18     -1.57     -0.26
    4   12   18      0.52     -0.73
    5   12   18     -0.16      1.18
    6   12   18      2.04      0.76
    7   12   18     -1.67     -0.82
    8   12   18     -0.38      0.78
    9   12   18      0.50      1.00
   10   12   18      0.79     -0.56
   11   12   18     -1.27     -1.16
   12   12   18      1.07      0.15
   13   12   18      0.59      0.31
   14   12   18      0.37     -0.68
   15   12   18     -0.42     -0.17
   16   12   18      0.66     -0.48
   17   12   18     -0.64      1.52
    0   13   18      0.18     -2.85
    1   13   18     -0.52     -0.46
    2   13   18     -0.15     -0.75
    3   13   18     -1.65      0.75
    4   13   18      1.83     -3.20
    5   13   18      0.56      1.30
    6   13   18     -0.01     -0.69
    7   13   18     -1.64     -1.35
    8   13   18      1.55     -0.27
    9   13   18     -0.61      1.22
   10   13   18     -0.82      0.81
   11   13   18     -0.29     -1.13
   12   13   18      1.22      1.01
   13   13   18     -0.94     -0.33
   14   13   18      0.11     -0.09
   15   13   18      0.80     -1.36
   16   13   18      0.54     -0.66
   17   13   18      0.91      1.78
    0   14   18      1.40     -0.13
    1   14   18     -1.35     -0.06
    2   14   18     -2.57     -0.81
    3   14   18     -0.05     -1.66
    4   14   18      1.13     -1.72
    5   14   18     -0.17      1.05
    6   14   18      0.07     -1.01
    7   14   18      0.13     -0.23
    8   14   18     -0.87     -0.28
    9   14   18     -0.10      0.03
   10   14   18      1.30     -0.80
   11   14   18      1.01      1.14
   12   14   18     -1.04      0.90
   13   14   18     -1.76     -0.20
   14   14   18     -0.22     -0.64
   15   14   18      0.14     -0.52
   16   14   18     -0.25     -0.30
   17   14   18      0.10      1.00
    0   15   18     -0.09      0.17
    1   15   18      1.89     -1.38
    2   15   18      1.12     -1.12
    3   15   18      1.90      0.07
    4   15   18     -0.54     -0.64
    5   15   18     -1.24     -1.56
    6   15   18      1.86     -1.21
    7   15   18      1.95      1.06
    8   15   18     -1.81     -0.76
    9   15   18     -1.65      0.54
   10   15   18      1.40      0.55
   11   15   18     -0.21     -0.57
   12   15   18      1.56      0.15
   13   15   18     -0.92     -0.11
   14   15   18      1.01      0.96
   15   15   18      0.02     -0.37
   16   15   18      0.10      0.20
   17   15   18     -1.53     -0.99
    0   16   18     -0.37      0.00
    1   16   18      0.08      0.79
    2   16   18      0.63     -1.98
    3   16   18      1.45      0.30
    4   16   18      0.04      1.55
    5   16   18      0.47     -0.78
    6   16   18     -0.47     -0.96
    7   16   18      1.60     -1.95
    8   16   18      1.22      0.42
    9   16   18      1.82      0.66
   10   16   18     -1.63      0.13
   11   16   18     -0.33     -0.03
   12   16   18      0.55     -2.07
   13   16   18      0.77     -2.46
   14   16   18      0.89      0.50
   15   16   18      0.01      1.76
   16   16   18     -0.12     -0.76
   17   16   18     -0.59     -0.35
    0   17   18      0.03      0.41
    1   17   18      0.63      0.67
    2   17   18      0.69      2.17
    3   17   18      0.04     -0.69
    4   17   18      0.62      0.36
    5   17   18      1.12      1.06
    6   17   18      0.74     -0.30
    7   17   18     -1.47      0.09
    8   17   18     -0.52      0.74
    9   17   18      1.96      0.95
   10   17   18     -0.30     -0.04
   11   17   18     -1.29      1.27
   12   17   18      0.63      0.26
   13   17   18     -0.29     -0.41
   14   17   18     -0.46     -2.03
   15   17   18     -0.38     -2.23
   16   17   18      2.35     -0.72
    0   18   18      0.30     -0.11
    1   18   18     -0.93      0.30
    2   18   18     -0.23      0.17
    3   18   18      0.02      0.82
    4   18   18      0.07      0.11
    5   18   18      0.29     -0.28
    6   18   18      1.82      2.44
    7   18   18      0.02     -0.14
    8   18   18     -0.64      0.36
    9   18   18      0.16     -1.17
   10   18   18      0.92      0.22
   11   18   18      1.52     -0.55
   12   18   18      0.64      1.34
   13   18   18      0.18      0.91
   14   18   18      1.07      0.39
   15   18   18     -0.33     -0.15
    1    0   19      0.90     -1.40
    2    0   19     -1.23     -1.89
    3    0   19     -0.14     -0.23
    4    0   19      0.46     -2.10
    5    0   19      0.65      0.50
    6    0   19     -0.03      2.53
    7    0   19     -0.20     -3.68
    8    0   19      0.04     -0.59
    9    0   19      0.33     -0.80
   10    0   19     -0.11     -2.08
   11    0   19     -0.16      0.66
   12    0   19      0.13     -1.68
   13    0   19      0.13     -1.38
   14    0   19     -0.07      1.54
   15    0   19      0.01      0.15
   16    0   19     -0.03     -0.32
   17    0   19      0.03     -0.07
   18    0   19      0.06      0.31
    0    1   19      0.82     -1.93
    1    1   19      2.11     -2.92
    2    1   19      2.41      1.26
    3    1   19     -2.27      2.04
    4    1   19     -1.24     -2.72
    5    1   19     -2.82      0.70
    6    1   19      0.62      1.62
    7    1   19     -1.75      0.94
    8    1   19     -0.90     -0.30
    9    1   19     -0.69     -2.02
   10    1   19     -1.49      0.08
   11    1   19     -0.15      0.86
   12    1   19     -0.16     -2.05
   13    1   19     -0.76     -0.88
   14    1   19     -1.36      0.15
   15    1   19     -1.17     -0.62
   16    1   19     -1.35      1.09
   17    1   19     -0.65      0.15
   18    1   19      0.30     -1.59
    0    2   19     -2.41      1.11
    1    2   19     -0.36     -0.03
    2    2   19      2.97     -1.35
    3    2   19      0.43     -2.78
    4    2   19      2.55     -1.43
    5    2   19      0.17      1.82
    6    2   19      1.39      0.87
    7    2   19     -0.29      1.10
    8    2   19      1.39     -1.45
    9    2   19      2.79      0.44
   10    2   19     -0.24      0.05
   11    2   19      0.84      1.15
   12    2   19      1.31      0.25
   13    2   19      0.26     -0.18
   14    2   19      0.43     -0.71
   15    2   19      1.03     -0.49
   16    2   19     -0.59      1.47
   17    2   19     -0.23     -0.22
   18    2   19      0.04      0.63
    0    3   19      0.18      0.09
    1    3   19      0.67      2.55
    2    3   19     -1.99     -0.54
    3    3   19     -0.09     -1.18
    4    3   19      0.04      0.95
    5    3   19     -2.48     -2.94
    6    3   19      0.18     -0.38
    7    3   19     -0.82     -2.13
    8    3   19     -0.42     -1.77
    9    3   19     -1.69     -1.32
   10    3   19     -0.41     -3.20
   11    3   19     -0.01     -0.64
   12    3   19     -1.13     -2.05
   13    3   19      1.41      1.17
   14    3   19      0.34      0.01
   15    3   19     -0.55     -1.62
   16    3   19      0.47     -1.06
   17    3   19      0.50     -0.37
   18    3   19     -1.48      1.09
    0    4   19      1.98     -0.20
    1    4   19     -2.06      2.03
    2    4   19      0.16     -2.65
    3    4   19     -0.92      5.22
    4    4   19      1.18      4.44
    5    4   19     -0.24      2.31
    6    4   19     -1.63     -1.22
    7    4   19      2.31      1.69
    8    4   19     -0.67      2.86
    9    4   19      1.49     -0.86
   10    4   19      0.63      1.15
   11    4   19     -0.87     -0.66
   12    4   19     -0.94     -0.28
   13    4   19      1.36      0.83
   14    4   19     -0.47      0.04
   15    4   19     -0.39      0.32
   16    4   19      1.77      0.27
   17    4   19     -0.04     -1.27
   18    4   19     -1.09     -0.98
    0    5   19     -0.03     -3.08
    1    5   19      1.10     -2.35
    2    5   19      1.79     -0.09
    3    5   19     -0.98     -0.36
    4    5   19      2.63      0.62
    5    5   19     -0.34     -0.43
    6    5   19      2.69     -2.65
    7    5   19     -0.34     -0.15
    8    5   19      1.57     -1.75
    9    5   19      1.46     -0.72
   10    5   19     -0.59     -1.92
   11    5   19      2.23     -1.55
   12    5   19      1.29      0.35
   13    5   19      0.23     -0.70
   14    5   19     -1.28      0.14
   15    5   19      1.94      2.73
   16    5   19     -0.48      0.28
   17    5   19     -1.27     -1.81
   18    5   19     -0.29      0.39
    0    6   19     -3.33     -0.08
    1    6   19     -3.22      2.82
    2    6   19     -5.37      1.03
    3    6   19     -2.35      0.79
    4    6   19     -4.38     -0.18
    5    6   19     -2.22     -0.20
    6    6   19      0.93      2.91
    7    6   19      0.38      0.77
    8    6   19     -0.14     -2.06
    9    6   19     -3.65      0.65
   10    6   19      1.08     -0.07
   11    6   19      1.71     -1.54
   12    6   19      0.28     -0.94
   13    6   19      0.92     -0.90
   14    6   19      0.31      1.19
   15    6   19      1.21      0.44
   16    6   19      1.44      0.37
   17    6   19      0.63      0.64
   18    6   19     -0.11      0.10
    0    7   19     -0.29     -0.57
    1    7   19      4.36      1.74
    2    7   19      2.18      0.61
    3    7   19     -0.86      2.39
    4    7   19     -1.53     -0.08
    5    7   19      1.44      1.61
    6    7   19      0.13      2.08
    7    7   19      2.91     -1.04
    8    7   19      0.10     -1.45
    9    7   19     -0.70      2.13
   10    7   19      1.56      0.07
   11    7   19     -0.13     -0.65
   12    7   19     -0.40      0.81
   13    7   19      0.85     -0.72
   14    7   19     -0.80     -1.73
   15    7   19     -0.58     -0.37
   16    7   19     -0.83     -0.10
   17    7   19      0.44     -0.55
   18    7   19      0.41      0.57
    0    8   19     -3.01     -0.05
    1    8   19      2.29     -3.33
    2    8   19     -3.55     -0.98
    3    8   19     -2.57     -3.91
    4    8   19      0.65     -0.61
    5    8   19     -0.37      2.29
    6    8   19     -1.14     -0.72
    7    8   19     -1.19     -1.14
    8    8   19      0.27     -1.67
    9    8   19      3.46     -0.84
   10    8   19      0.73     -1.08
   11    8   19      0.46      1.77
   12    8   19      0.40      1.35
   13    8   19      0.44      0.10
   14    8   19     -0.15      0.26
   15    8   19      0.79      0.42
   16    8   19     -0.02      0.24
   17    8   19     -1.26      0.55
   18    8   19      0.37      0.89
    0    9   19      0.61      3.34
    1    9   19      0.54     -2.36
    2    9   19     -2.61      2.64
    3    9   19      1.65      0.08
    4    9   19     -0.95      1.50
    5    9   19      0.38     -0.05
    6    9   19     -1.25      1.59
    7    9   19     -1.93      0.70
    8    9   19      1.11     -0.67
    9    9   19     -0.62     -1.62
   10    9   19     -0.71      0.10
   11    9   19      3.11     -1.03
   12    9   19      1.14      0.22
   13    9   19      0.24      0.81
   14    9   19      0.55      0.20
   15    9   19      1.03     -0.48
   16    9   19      0.01     -1.17
   17    9   19     -1.07     -0.44
   18    9   19     -0.58      0.22
    0   10   19      0.97      0.20
    1   10   19     -1.18     -1.12
    2   10   19      1.22      1.64
    3   10   19     -0.08     -1.58
    4   10   19     -0.43      1.64
    5   10   19      0.35     -0.46
    6   10   19      0.17     -0.52
    7   10   19      2.29      0.65
    8   10   19      0.56      1.64
    9   10   19     -0.48     -0.67
   10   10   19      0.70      1.39
   11   10   19     -0.28      0.03
   12   10   19     -1.51     -1.05
   13   10   19      1.52     -0.86
   14   10   19      0.21      0.94
   15   10   19     -0.04      0.62
   16   10   19      0.82      0.21
   17   10   19     -0.26      0.64
   18   10   19     -0.54     -0.09
    0   11   19     -0.18      0.65
    1   11   19     -0.48      2.31
    2   11   19      1.45      0.45
    3   11   19      0.93     -1.41
    4   11   19     -2.58      2.93
    5   11   19     -2.38     -0.95
    6   11   19      1.72     -0.74
    7   11   19     -0.84     -0.36
    8   11   19     -0.27      0.69
    9   11   19      1.07     -0.21
   10   11   19      0.35      0.65
   11   11   19      0.40      0.33
   12   11   19      0.58      1.38
   13   11   19      0.12      0.20
   14   11   19     -0.16      0.16
   15   11   19     -0.81      1.13
   16   11   19      0.00      0.13
   17   11   19     -0.66     -1.08
   18   11   19     -0.22     -0.39
    0   12   19     -1.75      0.00
    1   12   19     -2.79     -0.40
    2   12   19      1.72      0.32
    3   12   19     -0.07      1.44
    4   12   19     -1.29      1.30
    5   12   19     -1.52     -0.11
    6   12   19      1.12      1.52
    7   12   19     -0.44      0.31
    8   12   19      0.72      0.24
    9   12   19     -0.44     -1.06
   10   12   19      0.10      1.24
   11   12   19     -0.14     -0.35
   12   12   19     -0.33      0.28
   13   12   19      0.78      0.48
   14   12   19     -0.34      0.55
   15   12   19     -0.64      0.58
   16   12   19     -0.31      0.82
   17   12   19     -0.09      0.30
   18   12   19     -0.49     -1.32
    0   13   19      0.06     -0.85
    1   13   19      0.92     -0.77
    2   13   19     -0.74      1.54
    3   13   19     -0.47      0.21
    4   13   19      0.94     -0.52
    5   13   19     -1.02      0.33
    6   13   19     -1.41      1.61
    7   13   19     -1.19     -0.37
    8   13   19      1.17     -0.02
    9   13   19     -0.44     -0.52
   10   13   19     -0.26     -0.18
   11   13   19     -0.07     -0.41
   12   13   19     -0.85     -0.05
   13   13   19      1.07     -0.26
   14   13   19     -0.36      0.57
   15   13   19     -0.53      0.80
   16   13   19     -0.48     -0.26
   17   13   19     -0.69     -0.04
   18   13   19      1.41     -1.09
    0   14   19      0.59     -0.10
    1   14   19      0.99      0.08
    2   14   19     -2.54      1.52
    3   14   19     -1.87      0.35
    4   14   19      1.28     -2.20
    5   14   19     -0.42      0.41
    6   14   19     -0.97      1.48
    7   14   19     -0.38      0.11
    8   14   19      0.34     -0.71
    9   14   19     -0.85     -0.21
   10   14   19     -0.25     -0.06
   11   14   19     -1.61     -1.41
   12   14   19      0.35      1.28
   13   14   19     -1.71     -0.19
   14   14   19     -1.32      0.79
   15   14   19      0.54     -0.47
   16   14   19     -0.44     -0.55
   17   14   19      0.86      0.28
   18   14   19      0.92      0.59
    0   15   19      0.10      0.03
    1   15   19      0.16     -0.83
    2   15   19     -1.10     -0.13
    3   15   19     -0.38      1.05
    4   15   19     -0.35     -0.26
    5   15   19     -0.67     -1.15
    6   15   19     -0.61      0.04
    7   15   19      0.83      0.33
    8   15   19      0.22      0.77
    9   15   19      0.02     -0.89
   10   15   19     -0.54     -1.10
   11   15   19      0.84     -0.39
   12   15   19      0.44      1.45
   13   15   19     -1.09     -0.01
   14   15   19     -0.79      0.91
   15   15   19     -0.39     -0.84
   16   15   19      0.06     -0.43
   17   15   19      0.85      0.40
    0   16   19     -1.25      0.11
    1   16   19     -1.63     -0.31
    2   16   19     -0.12      0.91
    3   16   19      0.73     -1.76
    4   16   19     -0.22      0.57
    5   16   19     -0.25      0.69
    6   16   19     -0.27     -1.80
    7   16   19     -1.22     -0.91
    8   16   19     -0.29     -0.82
    9   16   19      2.39     -1.47
   10   16   19      0.42     -2.07
   11   16   19     -1.54      0.00
   12   16   19      0.39      0.01
   13   16   19     -0.09     -0.91
   14   16   19      0.45     -0.03
   15   16   19     -1.40     -0.49
   16   16   19      0.67      1.22
    0   17   19      0.01     -2.54
    1   17   19     -0.73      1.27
    2   17   19      0.45      0.66
    3   17   19      1.49     -1.35
    4   17   19     -1.14      0.12
    5   17   19     -0.62     -0.61
    6   17   19      1.53      0.85
    7   17   19      0.32     -1.76
    8   17   19     -0.96      1.33
    9   17   19     -0.16      0.14
   10   17   19     -0.04      0.06
   11   17   19     -0.55     -0.38
   12   17   19     -0.90      0.63
   13   17   19     -0.22     -0.71
   14   17   19      0.27     -1.02
   15   17   19      0.14      0.01
    0   18   19      0.37      0.20
    1   18   19     -1.09     -0.24
    2   18   19      0.23      0.31
    3   18   19      0.46      0.35
    4   18   19      0.55     -0.13
    5   18   19     -0.54     -0.26
    6   18   19      0.98      0.02
    7   18   19      2.07     -1.26
    8   18   19      0.86     -0.65
    9   18   19      0.21      0.01
   10   18   19      0.04      0.84
   11   18   19      1.04     -0.27
   12   18   19      1.17     -0.68
   13   18   19     -0.26     -0.17
   14   18   19     -1.10      2.01
    0   19   19      0.02     -0.74
    1   19   19     -0.18     -0.38
    2   19   19     -0.22     -0.07
    3   19   19     -0.04      0.14
    4   19   19      0.73     -0.93
    5   19   19     -1.33      0.96
    6   19   19      0.39     -0.20
    7   19   19     -1.07     -0.82
    8   19   19      0.20     -0.66
    9   19   19      0.50     -0.06
   10   19   19     -0.11      1.03
   11   19   19      0.94     -0.17
   12   19   19      1.03      0.10
    0    0   20      2.10     -0.85
    1    0   20     -2.75      1.33
    2    0   20     -3.76      0.52
    3    0   20      0.96     -0.29
    4    0   20      1.02     -0.53
    5    0   20     -1.83      0.17
    6    0   20      3.20      0.08
    7    0   20     -0.60     -0.23
    8    0   20     -1.00     -0.11
    9    0   20     -0.30      0.06
   10    0   20      0.78      0.06
   11    0   20      0.68     -0.01
   12    0   20      1.02      0.07
   13    0   20     -0.51     -0.10
   14    0   20     -0.91     -0.14
   15    0   20      1.35      0.04
   16    0   20      1.78     -0.01
   17    0   20      1.73     -0.08
   18    0   20      0.26      0.05
   19    0   20     -0.71      0.05
    0    1   20     -1.06      0.67
    1    1   20      1.17     -1.22
    2    1   20      2.52      1.37
    3    1   20     -1.96      3.02
    4    1   20     -1.52      1.59
    5    1   20     -0.32     -0.06
    6    1   20     -0.35      0.56
    7    1   20     -2.00     -0.59
    8    1   20     -0.16      2.95
    9    1   20     -1.65      2.28
   10    1   20     -1.64      0.89
   11    1   20     -0.32      0.50
   12    1   20      1.01      1.43
   13    1   20     -0.51     -0.48
   14    1   20     -1.23      1.06
   15    1   20     -0.84      0.66
   16    1   20     -0.68     -0.44
   17    1   20      0.25     -0.08
   18    1   20      0.04      0.43
   19    1   20      0.45      0.26
    0    2   20     -2.15      0.55
    1    2   20      2.11     -0.63
    2    2   20     -1.12     -0.35
    3    2   20     -0.55     -2.38
    4    2   20      3.09     -1.06
    5    2   20      2.87      0.75
    6    2   20      0.75      0.43
    7    2   20     -0.89     -1.54
    8    2   20      1.01     -0.84
    9    2   20      0.95      1.42
   10    2   20      0.70     -0.43
   11    2   20     -1.15      2.33
   12    2   20     -0.67     -0.74
   13    2   20      1.01      0.36
   14    2   20      1.72      0.67
   15    2   20      1.23     -0.19
   16    2   20     -1.06      0.56
   17    2   20     -0.44      0.05
   18    2   20      0.09      0.35
   19    2   20      0.09      0.62
    0    3   20      0.15      0.72
    1    3   20     -0.63      0.90
    2    3   20      0.98     -1.37
    3    3   20     -3.70      0.49
    4    3   20     -0.98      0.54
    5    3   20     -0.77     -1.97
    6    3   20     -1.62     -0.85
    7    3   20     -1.51      1.55
    8    3   20     -2.00      0.09
    9    3   20     -0.51     -1.21
   10    3   20     -2.13     -0.14
   11    3   20     -0.61      0.02
   12    3   20     -0.82      0.16
   13    3   20     -0.81      0.32
   14    3   20      0.23     -1.32
   15    3   20     -1.28     -0.55
   16    3   20      0.05      1.40
   17    3   20      0.95     -0.40
   18    3   20     -0.04      0.64
   19    3   20      0.33      1.06
    0    4   20      0.60     -0.08
    1    4   20      0.82      0.15
    2    4   20      2.16     -0.66
    3    4   20      0.96     -0.83
    4    4   20      3.85      2.00
    5    4   20     -0.46     -0.76
    6    4   20     -0.68      1.02
    7    4   20     -0.90      1.27
    8    4   20      1.62      0.35
    9    4   20      0.15      1.63
   10    4   20     -1.62     -0.06
   11    4   20      0.77      2.20
   12    4   20     -1.39     -0.06
   13    4   20      0.79      0.01
   14    4   20     -2.77     -1.09
   15    4   20     -0.01     -0.35
   16    4   20      1.12      0.01
   17    4   20      0.75     -0.69
   18    4   20     -0.16      0.29
   19    4   20     -0.66     -1.07
    0    5   20     -0.27     -3.09
    1    5   20     -1.01     -0.85
    2    5   20      0.99     -1.33
    3    5   20      3.76     -2.17
    4    5   20      2.74     -3.30
    5    5   20     -1.54     -1.42
    6    5   20     -0.82      0.93
    7    5   20     -0.12     -2.32
    8    5   20     -1.35     -0.52
    9    5   20     -2.28     -0.82
   10    5   20      1.38      0.85
   11    5   20     -0.35     -0.69
   12    5   20     -1.13     -0.82
   13    5   20      0.17      0.54
   14    5   20     -0.57      1.07
   15    5   20     -1.17      0.06
   16    5   20     -1.16     -1.05
   17    5   20      0.00      1.16
   18    5   20     -0.95      1.27
   19    5   20      0.07     -0.20
    0    6   20     -1.52     -0.11
    1    6   20     -2.25      3.59
    2    6   20      2.82      0.98
    3    6   20      0.39      1.24
    4    6   20     -0.61     -0.30
    5    6   20     -0.04     -0.91
    6    6   20      1.90     -1.25
    7    6   20      0.80      1.52
    8    6   20     -2.61      0.29
    9    6   20     -1.07      0.84
   10    6   20     -0.34      0.52
   11    6   20     -1.12     -2.71
   12    6   20     -0.45      0.20
   13    6   20      1.29     -0.63
   14    6   20      0.15     -1.25
   15    6   20      1.66     -0.31
   16    6   20      0.21      1.47
   17    6   20     -0.60     -0.82
   18    6   20      0.73     -1.10
   19    6   20      0.99      1.06
    0    7   20     -0.16     -1.34
    1    7   20      2.53      1.07
    2    7   20      3.60      0.15
    3    7   20      0.92      0.91
    4    7   20      1.90      2.52
    5    7   20      0.14     -2.19
    6    7   20      2.23     -3.07
    7    7   20     -0.90      1.49
    8    7   20      0.85      0.24
    9    7   20     -0.64      0.90
   10    7   20     -1.15     -1.99
   11    7   20     -1.82      1.35
   12    7   20     -1.27     -0.51
   13    7   20      0.08     -1.35
   14    7   20     -1.89     -0.55
   15    7   20     -0.36      0.14
   16    7   20      0.92      0.11
   17    7   20     -0.12     -1.24
   18    7   20     -0.23      0.52
   19    7   20     -0.77      0.11
    0    8   20      0.08      0.04
    1    8   20     -0.51     -0.05
    2    8   20     -3.95     -0.09
    3    8   20      0.41      2.08
    4    8   20      1.85      0.39
    5    8   20      1.80     -0.70
    6    8   20     -1.60      1.87
    7    8   20     -0.59     -0.30
    8    8   20      2.78     -1.05
    9    8   20     -1.57     -0.49
   10    8   20     -0.17      0.37
   11    8   20      0.09     -0.21
   12    8   20      0.16     -0.06
   13    8   20     -0.44      0.60
   14    8   20     -0.17     -0.55
   15    8   20      0.56      1.17
   16    8   20      0.47      0.12
   17    8   20      0.69     -0.21
   18    8   20     -0.05      0.31
   19    8   20     -0.36     -0.90
    0    9   20     -0.10     -0.90
    1    9   20      1.73     -1.37
    2    9   20     -0.58      0.76
    3    9   20     -1.92      0.32
    4    9   20      1.68     -2.70
    5    9   20      1.56      1.78
    6    9   20     -0.76      1.20
    7    9   20      0.54      1.05
    8    9   20     -1.76     -1.17
    9    9   20     -0.33      0.22
   10    9   20     -0.44     -1.28
   11    9   20      0.03     -1.53
   12    9   20     -0.81     -0.80
   13    9   20      1.00     -0.05
   14    9   20     -0.78     -0.40
   15    9   20     -1.01      0.00
   16    9   20     -0.15     -0.39
   17    9   20      0.48      0.40
   18    9   20      1.09      0.40
   19    9   20     -1.79      0.40
    0   10   20     -0.56     -0.02
    1   10   20      1.63      0.78
    2   10   20     -0.60      1.40
    3   10   20      0.63     -2.66
    4   10   20     -1.10     -0.74
    5   10   20     -0.66      1.58
    6   10   20      2.04     -0.85
    7   10   20     -2.35     -1.01
    8   10   20      0.46      0.40
    9   10   20      1.58      1.76
   10   10   20     -1.14     -0.80
   11   10   20     -0.47     -0.22
   12   10   20     -0.80     -0.84
   13   10   20     -0.80     -0.50
   14   10   20     -0.08     -1.18
   15   10   20      1.08     -0.88
   16   10   20     -0.01      0.29
   17   10   20     -0.31      0.40
   18   10   20      0.27     -0.27
   19   10   20     -0.31      1.01
    0   11   20      0.16     -1.44
    1   11   20      0.70      0.18
    2   11   20      1.41     -0.06
    3   11   20      4.03     -2.02
    4   11   20     -0.61      0.63
    5   11   20      0.92      1.34
    6   11   20     -0.96     -1.96
    7   11   20     -0.17     -1.93
    8   11   20     -0.39      1.02
    9   11   20     -1.30     -1.05
   10   11   20      0.20      0.33
   11   11   20      2.03     -0.03
   12   11   20     -0.97     -0.84
   13   11   20     -0.10      1.04
   14   11   20      0.69     -1.46
   15   11   20      0.52     -0.99
   16   11   20     -0.18     -0.28
   17   11   20     -0.02      0.12
   18   11   20     -1.83     -0.33
   19   11   20     -0.44      0.80
    0   12   20     -1.10      0.17
    1   12   20     -1.72      0.61
    2   12   20     -0.48     -0.64
    3   12   20      1.61      0.38
    4   12   20     -0.15      1.77
    5   12   20      1.19     -1.39
    6   12   20      1.80     -0.68
    7   12   20      1.19      0.84
    8   12   20     -0.62     -1.14
    9   12   20     -0.44     -0.48
   10   12   20      0.19      1.06
   11   12   20      1.53     -0.80
   12   12   20     -1.31      0.14
   13   12   20      1.14     -0.32
   14   12   20      0.70     -0.63
   15   12   20      0.26      0.21
   16   12   20      1.96     -1.49
   17   12   20      0.15     -0.30
   18   12   20     -0.29      0.23
    0   13   20     -0.01      2.45
    1   13   20      2.10     -1.12
    2   13   20      1.01     -0.46
    3   13   20      0.73      1.79
    4   13   20      0.29      1.20
    5   13   20      0.07     -1.63
    6   13   20      1.60      1.65
    7   13   20      0.49      0.43
    8   13   20     -1.38     -0.60
    9   13   20      0.18     -0.83
   10   13   20      0.99      0.66
   11   13   20      0.08      0.11
   12   13   20      0.37     -1.18
   13   13   20      2.33     -1.22
   14   13   20     -0.55      1.58
   15   13   20      1.59      1.12
   16   13   20     -0.33     -1.66
   17   13   20     -1.01     -0.40
    0   14   20     -1.25      0.07
    1   14   20      2.44     -0.31
    2   14   20     -1.30      0.12
    3   14   20      0.34      0.96
    4   14   20      0.54      0.42
    5   14   20     -0.15      0.41
    6   14   20      0.06      1.77
    7   14   20     -0.08     -0.61
    8   14   20      1.06      1.16
    9   14   20     -0.43      1.09
   10   14   20     -0.78      1.58
   11   14   20      0.00      0.35
   12   14   20     -0.34     -0.13
   13   14   20      0.68     -0.88
   14   14   20      1.07      1.19
   15   14   20      2.21      0.38
   16   14   20     -0.29      0.54
   17   14   20     -1.07     -0.08
    0   15   20      0.13      0.71
    1   15   20      0.25     -0.60
    2   15   20     -0.42      0.84
    3   15   20      0.69      0.12
    4   15   20     -0.46      0.52
    5   15   20     -0.16      1.07
    6   15   20     -0.73     -0.63
    7   15   20     -0.63      0.41
    8   15   20      0.51      2.40
    9   15   20      0.37      1.54
   10   15   20     -0.39      0.41
   11   15   20      0.75      0.03
   12   15   20      1.32      1.30
   13   15   20     -0.23      0.41
   14   15   20      0.61     -0.15
   15   15   20      0.44     -1.50
   16   15   20     -0.79      1.35
    0   16   20      1.40     -0.11
    1   16   20     -0.21     -0.05
    2   16   20     -1.07      1.29
    3   16   20      0.19     -1.14
    4   16   20     -0.49     -0.72
    5   16   20      1.02      1.24
    6   16   20     -0.65      0.91
    7   16   20     -1.99     -1.19
    8   16   20     -2.80      0.44
    9   16   20     -1.01     -0.22
   10   16   20      0.22     -1.00
   11   16   20      0.23      0.27
   12   16   20      0.06      2.43
   13   16   20      0.64      1.37
   14   16   20      0.20     -0.28
   15   16   20     -1.07     -0.11
    0   17   20      0.07     -0.10
    1   17   20      0.34     -2.18
    2   17   20     -0.15      0.08
    3   17   20     -0.75     -0.47
    4   17   20     -0.76     -0.54
    5   17   20     -0.86     -0.53
    6   17   20      0.76      2.00
    7   17   20      0.45      0.84
    8   17   20     -2.86      0.11
    9   17   20     -0.68      0.68
   10   17   20     -0.83      0.73
   11   17   20     -1.64     -0.20
   12   17   20     -0.54     -0.13
   13   17   20      0.47     -0.37
   14   17   20     -0.50      1.34
    0   18   20      1.72      0.02
    1   18   20      0.92      0.39
    2   18   20     -0.13      0.10
    3   18   20      1.34      0.03
    4   18   20      0.00     -0.18
    5   18   20     -1.72     -0.81
    6   18   20      0.17     -0.38
    7   18   20      0.38     -1.69
    8   18   20      0.66      0.83
    9   18   20      0.85      0.15
   10   18   20     -1.33      0.16
   11   18   20      0.03     -0.71
   12   18   20     -0.76     -0.38
    0   19   20      0.04     -0.70
    1   19   20     -0.82     -0.06
    2   19   20      0.03     -0.62
    3   19   20      1.21      0.08
    4   19   20      0.71     -0.38
    5   19   20     -0.51      0.34
    6   19   20     -0.36      0.08
    7   19   20     -1.64     -0.88
    8   19   20      0.64     -0.01
    9   19   20     -0.38     -0.76
   10   19   20      1.22     -0.98
   11   19   20      0.96     -0.31
    0   20   20     -0.03      0.00
    1   20   20      0.16      0.47
    2   20   20     -0.90      0.28
    3   20   20     -0.39      0.72
    4   20   20      1.67     -0.35
    5   20   20      1.64      1.33
    6   20   20     -0.36      0.41
    7   20   20      0.25      1.28
    8   20   20     -0.41      0.89
    9   20   20      0.01     -0.61
    1    0   21      0.22      1.42
    2    0   21      0.01     -1.37
    3    0   21     -0.31      1.67
    4    0   21     -0.35     -3.32
    5    0   21      0.10     -0.13
    6    0   21      0.40      0.38
    7    0   21     -0.11      0.36
    8    0   21     -0.18      1.93
    9    0   21      0.07     -4.21
   10    0   21      0.23     -1.89
   11    0   21     -0.07     -0.09
   12    0   21     -0.26      0.70
   13    0   21      0.09     -2.68
   14    0   21     -0.08     -1.89
   15    0   21     -0.03      1.26
   16    0   21      0.10     -0.37
   17    0   21      0.06      0.28
   18    0   21     -0.07     -0.68
   19    0   21     -0.11     -0.34
   20    0   21     -0.08     -0.79
    0    1   21     -0.26     -1.97
    1    1   21      1.49      1.12
    2    1   21     -1.93      3.23
    3    1   21      2.81      0.60
    4    1   21     -0.15     -0.11
    5    1   21     -1.71      0.40
    6    1   21      0.71     -2.19
    7    1   21      0.66      1.83
    8    1   21      1.09      2.58
    9    1   21      1.63      1.14
   10    1   21      0.88     -0.69
   11    1   21     -0.63     -1.18
   12    1   21     -0.05      0.70
   13    1   21      1.02      1.68
   14    1   21     -1.25      0.21
   15    1   21      0.13     -2.05
   16    1   21     -0.71     -0.65
   17    1   21     -0.32      0.29
   18    1   21      0.24      0.14
   19    1   21      0.48      0.09
   20    1   21      0.39     -0.14
    0    2   21     -1.26      0.01
    1    2   21     -2.14     -0.33
    2    2   21     -1.34     -0.34
    3    2   21     -0.14      0.24
    4    2   21     -1.22     -0.17
    5    2   21      2.22     -0.91
    6    2   21     -0.31     -0.44
    7    2   21     -0.14     -1.02
    8    2   21      1.71     -1.77
    9    2   21      1.78      0.41
   10    2   21      0.18      0.82
   11    2   21      0.82     -1.48
   12    2   21      0.84      0.16
   13    2   21     -0.34      1.20
   14    2   21      1.46     -0.29
   15    2   21      0.67     -0.36
   16    2   21     -0.44     -0.33
   17    2   21      0.87     -0.57
   18    2   21     -1.13     -0.32
   19    2   21     -0.09     -0.62
   20    2   21     -0.45     -0.52
    0    3   21     -0.06      0.60
    1    3   21      1.70     -1.77
    2    3   21     -0.24      0.84
    3    3   21     -3.47      2.06
    4    3   21     -1.79      2.75
    5    3   21      0.76     -0.72
    6    3   21     -1.78      1.15
    7    3   21      0.96      0.86
    8    3   21      0.95     -0.68
    9    3   21     -1.10     -0.03
   10    3   21     -0.47     -0.27
   11    3   21      1.83      2.24
   12    3   21     -0.09     -0.89
   13    3   21      0.39     -0.84
   14    3   21     -0.66      0.50
   15    3   21      0.46      2.04
   16    3   21      0.20      1.51
   17    3   21      0.19     -1.81
   18    3   21      0.90     -0.48
   19    3   21      0.71      0.29
   20    3   21     -0.06      0.98
    0    4   21      0.84      0.16
    1    4   21     -0.38     -0.98
    2    4   21     -2.19     -0.19
    3    4   21      0.05     -1.37
    4    4   21      1.42      0.49
    5    4   21     -0.93     -0.43
    6    4   21      0.82      1.85
    7    4   21      2.17     -0.86
    8    4   21     -0.39      0.04
    9    4   21      1.64     -0.91
   10    4   21      0.81      1.14
   11    4   21      0.18      0.38
   12    4   21     -0.60      0.44
   13    4   21      0.34      0.56
   14    4   21      0.27     -0.13
   15    4   21      0.02      0.12
   16    4   21     -0.42     -0.90
   17    4   21      1.03      0.28
   18    4   21      0.31      0.03
   19    4   21     -1.07     -1.26
   20    4   21     -0.81      0.27
    0    5   21     -0.26     -0.70
    1    5   21     -1.59      1.26
    2    5   21     -2.03     -0.18
    3    5   21     -1.95     -1.52
    4    5   21     -1.25      0.52
    5    5   21     -0.32      1.02
    6    5   21     -0.68      1.19
    7    5   21     -0.92     -0.03
    8    5   21      0.33      0.84
    9    5   21      1.37      1.26
   10    5   21      0.21     -0.61
   11    5   21      0.71     -1.03
   12    5   21     -0.75      2.22
   13    5   21      1.88      2.07
   14    5   21     -0.94      1.09
   15    5   21     -1.06     -1.44
   16    5   21     -0.82      0.68
   17    5   21     -0.06      1.52
   18    5   21      0.38      0.55
   19    5   21     -0.39     -0.25
   20    5   21     -0.08      0.73
    0    6   21      0.33      0.02
    1    6   21      0.09     -1.26
    2    6   21      1.38     -0.33
    3    6   21     -2.49     -1.69
    4    6   21      0.05      1.52
    5    6   21     -0.03     -1.13
    6    6   21     -0.53     -0.36
    7    6   21     -1.07     -0.21
    8    6   21      3.04      1.32
    9    6   21      0.11      0.64
   10    6   21      0.42     -0.26
   11    6   21     -0.12      1.23
   12    6   21     -0.19      0.47
   13    6   21      0.96     -0.63
   14    6   21     -0.16     -0.39
   15    6   21      1.21      0.25
   16    6   21     -0.35     -0.32
   17    6   21     -0.06     -1.13
   18    6   21     -0.69      1.27
   19    6   21     -0.26     -1.36
   20    6   21      1.04     -0.98
    0    7   21      0.34     -0.65
    1    7   21     -1.86     -3.22
    2    7   21      0.54     -2.00
    3    7   21      0.99      0.07
    4    7   21     -1.66      0.80
    5    7   21     -2.67     -2.79
    6    7   21     -1.82      0.38
    7    7   21      0.43      1.18
    8    7   21     -0.32     -0.66
    9    7   21     -1.98     -1.50
   10    7   21      1.48      3.17
   11    7   21      0.07      0.93
   12    7   21      0.30      1.02
   13    7   21     -2.09      1.16
   14    7   21     -0.47     -0.06
   15    7   21      0.01      0.10
   16    7   21     -0.48     -0.60
   17    7   21     -1.01     -0.67
   18    7   21     -0.67      0.24
   19    7   21      1.40      0.67
   20    7   21     -0.01      0.03
    0    8   21      0.97      0.11
    1    8   21     -1.39      1.43
    2    8   21      2.28     -0.67
    3    8   21     -0.34     -0.43
    4    8   21      2.33      0.17
    5    8   21     -1.56     -1.06
    6    8   21      1.06      0.00
    7    8   21      1.42      1.67
    8    8   21     -1.12     -1.74
    9    8   21     -1.33      0.15
   10    8   21      0.88      0.18
   11    8   21      0.89      1.48
   12    8   21     -1.02      0.23
   13    8   21      1.77     -0.13
   14    8   21      0.25      0.98
   15    8   21     -0.67     -0.02
   16    8   21      0.93     -0.12
   17    8   21     -0.99     -0.94
   18    8   21     -0.35     -0.20
   19    8   21     -0.80     -0.36
    0    9   21     -0.32     -1.91
    1    9   21     -0.50      2.22
    2    9   21      0.42      0.17
    3    9   21     -1.38     -1.42
    4    9   21     -0.14     -2.48
    5    9   21     -0.44     -1.42
    6    9   21      3.41      0.12
    7    9   21     -2.36     -0.50
    8    9   21      1.61      0.88
    9    9   21     -0.14      1.24
   10    9   21     -0.69     -1.62
   11    9   21     -1.73      1.19
   12    9   21      0.77     -1.29
   13    9   21      0.49      0.31
   14    9   21     -1.30      0.48
   15    9   21     -0.06      1.10
   16    9   21     -0.16      0.42
   17    9   21      0.53      0.18
   18    9   21      0.40     -1.11
   19    9   21      0.81     -0.74
    0   10   21     -0.25      0.01
    1   10   21      0.08      1.10
    2   10   21     -0.89      2.43
    3   10   21     -0.52      2.56
    4   10   21     -1.41     -2.07
    5   10   21      0.81      1.97
    6   10   21     -0.46     -1.11
    7   10   21     -0.38     -1.13
    8   10   21      2.16      1.07
    9   10   21      0.51      0.17
   10   10   21     -0.71      0.99
   11   10   21     -0.09      0.64
   12   10   21      0.25     -0.90
   13   10   21     -0.71      1.55
   14   10   21      0.08     -1.78
   15   10   21     -0.10     -0.10
   16   10   21     -1.47      1.12
   17   10   21      0.53     -0.52
   18   10   21      1.72     -0.85
    0   11   21      0.22     -3.36
    1   11   21     -0.49     -1.60
    2   11   21     -1.63     -1.74
    3   11   21     -0.31     -0.94
    4   11   21      1.09     -0.75
    5   11   21      0.10      2.58
    6   11   21     -1.25     -0.52
    7   11   21     -0.48      1.91
    8   11   21      1.04     -2.01
    9   11   21     -0.04      1.43
   10   11   21     -0.68      0.06
   11   11   21      1.46     -0.61
   12   11   21     -0.86      1.73
   13   11   21     -0.30      1.33
   14   11   21     -0.34     -1.09
   15   11   21     -1.51      0.55
   16   11   21     -0.34      0.66
   17   11   21      0.34      0.97
   18   11   21      1.23      1.51
    0   12   21      0.10     -0.25
    1   12   21     -0.01      0.71
    2   12   21     -2.95     -0.18
    3   12   21     -0.57     -1.81
    4   12   21     -0.14     -0.94
    5   12   21     -0.87     -0.87
    6   12   21     -1.45      0.45
    7   12   21      1.41     -0.50
    8   12   21      0.17      0.33
    9   12   21      0.23      0.47
   10   12   21      0.69     -1.12
   11   12   21      0.21      1.73
   12   12   21     -1.16     -0.73
   13   12   21      0.44      0.31
   14   12   21     -1.95     -0.31
   15   12   21      0.26      0.32
   16   12   21      0.32     -1.82
   17   12   21      0.45      0.52
    0   13   21     -0.34     -1.35
    1   13   21      1.37      0.37
    2   13   21      0.05     -2.16
    3   13   21      1.79      0.41
    4   13   21     -1.22     -0.90
    5   13   21     -0.92     -2.14
    6   13   21      0.49     -0.46
    7   13   21     -0.10     -0.04
    8   13   21     -0.88      0.63
    9   13   21      0.16     -1.06
   10   13   21     -1.04     -0.19
   11   13   21     -0.03     -0.97
   12   13   21     -0.19     -0.33
   13   13   21     -1.17      0.60
   14   13   21     -1.57      0.16
   15   13   21     -0.22     -0.03
   16   13   21      0.19     -0.23
    0   14   21     -2.27      0.43
    1   14   21     -0.57     -0.40
    2   14   21      0.53     -1.11
    3   14   21      0.65      0.17
    4   14   21     -0.15     -0.35
    5   14   21      1.06     -0.84
    6   14   21      1.34     -0.78
    7   14   21     -1.01     -0.49
    8   14   21      0.89     -0.23
    9   14   21      2.33     -1.03
   10   14   21     -0.50      0.96
   11   14   21     -0.19      0.18
   12   14   21     -1.44     -0.58
   13   14   21      0.25     -0.72
   14   14   21     -0.65      0.15
   15   14   21      0.10     -1.07
    0   15   21     -0.16      0.99
    1   15   21      0.95     -0.56
    2   15   21     -0.61     -0.21
    3   15   21      1.40      0.22
    4   15   21      0.08      0.09
    5   15   21      0.61      0.60
    6   15   21      0.74     -1.02
    7   15   21      0.82     -1.28
    8   15   21      2.37     -0.20
    9   15   21      0.48     -0.45
   10   15   21      1.15     -1.12
   11   15   21     -0.65      0.57
   12   15   21     -0.80     -0.84
   13   15   21      0.74     -1.70
   14   15   21      0.65     -0.94
    0   16   21      0.13     -0.20
    1   16   21      1.44     -0.28
    2   16   21     -1.16      0.55
    3   16   21      1.12      1.09
    4   16   21      0.58     -0.04
    5   16   21     -1.10     -0.64
    6   16   21      1.08      1.35
    7   16   21      2.42      0.36
    8   16   21     -0.68     -1.27
    9   16   21     -0.01     -0.26
   10   16   21      1.04     -0.61
   11   16   21     -0.29     -0.63
   12   16   21      0.87      0.60
   13   16   21      0.22     -0.04
    0   17   21     -0.11      1.16
    1   17   21     -1.20     -0.60
    2   17   21     -1.83      0.63
    3   17   21      0.72      1.19
    4   17   21      0.03     -1.67
    5   17   21     -0.11      0.18
    6   17   21      0.20      2.30
    7   17   21      2.24      0.10
    8   17   21      0.12      1.20
    9   17   21      0.74      1.38
   10   17   21     -0.21     -0.76
   11   17   21      1.93     -0.49
   12   17   21      0.08     -0.07
    0   18   21      0.38     -0.04
    1   18   21     -0.17      0.01
    2   18   21     -0.31      1.48
    3   18   21      0.38      0.79
    4   18   21      0.15     -0.68
    5   18   21     -0.67      0.08
    6   18   21      0.65     -0.53
    7   18   21     -1.09     -0.29
    8   18   21      0.12      0.26
    9   18   21      0.98     -0.18
   10   18   21      0.66      0.29
   11   18   21      0.19      1.23
    0   19   21     -0.19     -0.56
    1   19   21     -0.46     -1.19
    2   19   21     -0.81     -0.49
    3   19   21     -0.09      0.17
    4   19   21     -0.56      0.34
    5   19   21     -0.04     -0.84
    6   19   21     -0.53      0.00
    7   19   21     -0.41      0.75
    8   19   21     -0.20      0.27
    9   19   21      0.10     -2.17
    0   20   21      1.05      0.05
    1   20   21      0.31      1.48
    2   20   21     -0.58     -1.08
    3   20   21      0.31      0.29
    4   20   21      0.10     -1.52
    5   20   21      0.48     -0.40
    6   20   21      0.00     -0.09
    7   20   21      0.02      1.03
    0   21   21     -0.02      1.30
    1   21   21      0.49      0.02
    2   21   21     -0.26      0.60
    0    0   22      0.43      0.00
    1    0   22      1.26     -0.32
    2    0   22     -0.43      0.28
    3    0   22      2.80      0.13
    4    0   22      1.31     -0.60
    5    0   22     -1.47     -0.04
    6    0   22      2.34      0.10
    7    0   22     -3.14      0.15
    8    0   22     -1.83      0.07
    9    0   22      0.09     -0.14
   10    0   22     -0.97      0.09
   11    0   22     -1.23     -0.01
   12    0   22     -1.52     -0.02
   13    0   22      1.62      0.04
   14    0   22      0.59     -0.08
   15    0   22      0.10      0.01
   16    0   22     -0.64     -0.02
   17    0   22     -1.18      0.00
   18    0   22     -0.38     -0.01
   19    0   22      0.23      0.06
   20    0   22      0.17      0.05
    0    1   22      0.35      0.76
    1    1   22      0.60      1.59
    2    1   22      0.26     -5.00
    3    1   22      4.19      1.03
    4    1   22     -1.96     -1.92
    5    1   22      0.53      1.66
    6    1   22      0.20     -1.11
    7    1   22      1.08     -0.61
    8    1   22      1.10     -0.20
    9    1   22     -0.81     -0.65
   10    1   22     -0.41      0.01
   11    1   22      0.16     -0.05
   12    1   22     -1.74     -0.36
   13    1   22      0.19      0.87
   14    1   22      1.26     -0.54
   15    1   22     -0.10      1.01
   16    1   22     -0.97     -0.43
   17    1   22      0.35      0.90
   18    1   22     -1.25      0.39
   19    1   22     -0.25      0.54
   20    1   22      0.63     -0.59
    0    2   22     -1.22     -0.08
    1    2   22      3.81      2.08
    2    2   22      0.82     -0.25
    3    2   22     -0.89     -0.24
    4    2   22     -0.75     -1.83
    5    2   22      1.54      1.53
    6    2   22     -1.94     -1.03
    7    2   22      1.18      1.22
    8    2   22     -0.40     -0.50
    9    2   22     -2.22     -1.86
   10    2   22     -0.09     -0.33
   11    2   22      0.94      0.93
   12    2   22     -0.14     -1.47
   13    2   22     -0.26     -1.29
   14    2   22     -1.29     -0.45
   15    2   22     -0.41     -0.14
   16    2   22      1.52      0.46
   17    2   22      0.03     -0.65
   18    2   22     -0.89     -0.05
   19    2   22     -0.58      0.50
   20    2   22     -1.14      0.75
    0    3   22     -0.05     -0.54
    1    3   22      2.68      0.77
    2    3   22      1.02      2.47
    3    3   22      2.79     -0.07
    4    3   22      0.37     -0.23
    5    3   22      0.50      0.34
    6    3   22     -0.13      0.13
    7    3   22      0.79     -0.73
    8    3   22     -1.63      0.38
    9    3   22      2.39      0.84
   10    3   22     -0.98      0.45
   11    3   22      0.57     -2.06
   12    3   22      0.91     -0.53
   13    3   22      0.08      0.22
   14    3   22     -1.58     -1.34
   15    3   22      0.52      0.94
   16    3   22     -0.54      0.05
   17    3   22      0.08      0.28
   18    3   22      0.23     -0.29
   19    3   22      0.36     -1.33
    0    4   22     -3.29     -0.25
    1    4   22     -0.98      0.92
    2    4   22     -0.09     -0.38
    3    4   22      2.27      0.57
    4    4   22     -2.21     -0.17
    5    4   22      1.83     -0.70
    6    4   22     -0.22     -0.77
    7    4   22     -1.87     -2.05
    8    4   22     -1.61     -0.26
    9    4   22      1.27      0.86
   10    4   22     -0.13     -1.24
   11    4   22      0.08     -0.93
   12    4   22     -0.54     -0.31
   13    4   22      1.31     -0.22
   14    4   22      0.96     -1.42
   15    4   22      0.61     -1.16
   16    4   22     -1.15      0.33
   17    4   22     -0.80      0.27
   18    4   22      0.80     -0.64
   19    4   22     -0.51     -0.70
    0    5   22     -0.03      3.41
    1    5   22      1.57      1.59
    2    5   22      0.25      1.99
    3    5   22     -1.28      0.77
    4    5   22      0.71      2.75
    5    5   22      0.98     -0.21
    6    5   22      0.04      0.48
    7    5   22      0.54      1.99
    8    5   22      0.16      1.63
    9    5   22     -1.01     -2.90
   10    5   22     -0.44     -0.08
   11    5   22      1.12      0.12
   12    5   22      0.01     -0.23
   13    5   22      1.48     -1.13
   14    5   22     -0.16      0.12
   15    5   22      0.99      1.47
   16    5   22     -0.40      0.06
   17    5   22      0.98     -1.11
   18    5   22      1.16      0.50
   19    5   22      0.17      0.49
    0    6   22      1.47     -0.04
    1    6   22      1.96     -0.77
    2    6   22     -2.19      1.44
    3    6   22      1.37     -1.59
    4    6   22      0.99     -1.13
    5    6   22      0.99     -1.26
    6    6   22     -2.45      0.74
    7    6   22      1.95     -0.58
    8    6   22      2.23     -2.25
    9    6   22     -0.37     -0.63
   10    6   22     -0.45      1.23
   11    6   22      0.00     -1.55
   12    6   22      0.48     -1.04
   13    6   22      0.36     -0.81
   14    6   22     -0.02      0.33
   15    6   22      0.10      0.11
   16    6   22      1.31     -0.20
   17    6   22      1.51      0.82
   18    6   22     -0.76     -0.31
   19    6   22      0.17     -1.27
    0    7   22      0.04      1.45
    1    7   22     -2.70     -1.34
    2    7   22     -0.23      1.85
    3    7   22     -1.73      1.62
    4    7   22     -0.20      3.22
    5    7   22     -1.16      0.39
    6    7   22     -1.67      1.57
    7    7   22     -0.26     -0.87
    8    7   22      0.71     -0.93
    9    7   22     -0.28      1.62
   10    7   22      0.54     -1.15
   11    7   22      1.66     -1.66
   12    7   22      0.28      1.04
   13    7   22      0.48      1.06
   14    7   22     -0.54      0.25
   15    7   22     -0.02     -0.96
   16    7   22      0.00      1.73
   17    7   22      1.02      0.32
   18    7   22      1.35      1.13
    0    8   22      0.93      0.02
    1    8   22     -1.23     -0.81
    2    8   22      2.63     -1.33
    3    8   22      0.24     -0.67
    4    8   22     -0.25      3.44
    5    8   22      0.63     -0.13
    6    8   22      2.38      0.82
    7    8   22     -1.68     -0.25
    8    8   22     -1.18      1.51
    9    8   22      1.24     -1.03
   10    8   22      1.64     -1.21
   11    8   22     -0.62      0.55
   12    8   22      1.28     -0.88
   13    8   22     -0.43     -0.01
   14    8   22      0.14     -0.53
   15    8   22      0.99      0.50
   16    8   22     -1.07     -0.31
   17    8   22      0.19      1.38
   18    8   22     -0.30      1.03
    0    9   22      0.00      0.53
    1    9   22     -1.84     -0.40
    2    9   22      0.03     -0.99
    3    9   22     -1.12     -0.84
    4    9   22     -1.59     -0.16
    5    9   22     -2.40      0.54
    6    9   22      1.46     -0.83
    7    9   22     -0.76      0.26
    8    9   22     -0.95      2.00
    9    9   22     -0.67     -2.19
   10    9   22      1.62      0.26
   11    9   22      0.86      1.76
   12    9   22     -0.78     -0.63
   13    9   22      0.04      0.04
   14    9   22      1.64      1.00
   15    9   22      0.12     -0.15
   16    9   22      0.24      0.50
   17    9   22     -0.31      0.57
   18    9   22      0.24     -0.04
    0   10   22      2.74      0.23
    1   10   22      0.93      1.08
    2   10   22      2.01      0.43
    3   10   22     -0.19      1.89
    4   10   22      0.34      0.08
    5   10   22     -1.72     -0.07
    6   10   22      0.17     -0.65
    7   10   22     -1.27      1.48
    8   10   22      0.87     -2.78
    9   10   22     -2.00      0.44
   10   10   22     -0.37      0.85
   11   10   22     -0.10     -0.45
   12   10   22     -0.90     -0.50
   13   10   22      1.29      0.00
   14   10   22      0.84     -0.35
   15   10   22      0.12      0.06
   16   10   22      0.32     -0.12
   17   10   22     -0.79     -0.77
    0   11   22     -0.08      0.02
    1   11   22     -0.28     -0.26
    2   11   22      0.09      1.01
    3   11   22     -0.71      0.46
    4   11   22      1.05     -1.39
    5   11   22      0.85     -0.26
    6   11   22     -0.50      2.06
    7   11   22     -0.20     -0.07
    8   11   22      0.70     -1.45
    9   11   22     -1.57      1.00
   10   11   22     -0.07     -0.83
   11   11   22     -0.86      0.83
   12   11   22      1.10     -1.66
   13   11   22      0.52      1.71
   14   11   22     -1.41      1.11
   15   11   22      0.77      1.89
   16   11   22      0.47      0.22
    0   12   22      1.35     -0.41
    1   12   22      0.93      2.50
    2   12   22     -1.04      1.36
    3   12   22     -0.11      1.60
    4   12   22      0.60     -0.83
    5   12   22     -0.11      0.92
    6   12   22     -0.38     -0.17
    7   12   22      0.33     -1.01
    8   12   22     -0.55     -0.75
    9   12   22      0.10     -0.21
   10   12   22     -0.33     -0.66
   11   12   22      0.65     -0.47
   12   12   22      0.84     -0.88
   13   12   22     -0.95     -0.22
   14   12   22      1.38     -0.47
   15   12   22      0.70      1.22
   16   12   22     -0.79     -0.54
    0   13   22      0.05     -0.51
    1   13   22     -0.94      0.76
    2   13   22     -0.42     -0.48
    3   13   22     -0.79      0.22
    4   13   22      0.12      1.51
    5   13   22     -1.18      1.77
    6   13   22     -0.27     -0.61
    7   13   22     -0.37     -0.74
    8   13   22     -0.41      1.93
    9   13   22     -0.29      0.07
   10   13   22     -1.23     -1.09
   11   13   22      1.44      0.32
   12   13   22     -1.30     -0.01
   13   13   22     -0.11      0.35
   14   13   22     -0.07     -0.75
   15   13   22      0.69     -0.02
    0   14   22     -0.05      0.07
    1   14   22     -0.32      0.83
    2   14   22     -0.83     -0.26
    3   14   22     -0.78      0.31
    4   14   22     -0.93     -0.15
    5   14   22     -0.02      0.77
    6   14   22      0.04     -0.11
    7   14   22     -2.12     -0.01
    8   14   22     -0.05      0.78
    9   14   22      0.01     -0.45
   10   14   22      0.86     -0.17
   11   14   22      0.47      0.98
   12   14   22      2.13      0.59
   13   14   22      0.37      1.03
   14   14   22     -1.90      0.09
    0   15   22     -0.25     -0.30
    1   15   22      1.40      0.08
    2   15   22     -1.06     -1.83
    3   15   22     -0.95      0.32
    4   15   22      0.58     -0.27
    5   15   22     -1.07     -0.93
    6   15   22     -0.03      0.51
    7   15   22     -1.03     -0.36
    8   15   22     -0.90     -1.46
    9   15   22     -0.65      0.42
   10   15   22     -0.75      0.98
   11   15   22     -1.07     -0.81
   12   15   22      1.43     -0.17
   13   15   22      0.33     -0.72
    0   16   22     -0.30      0.45
    1   16   22      1.94     -0.87
    2   16   22      0.42     -2.17
    3   16   22      0.22      1.76
    4   16   22     -0.30     -0.82
    5   16   22     -0.61     -0.24
    6   16   22     -1.32      0.71
    7   16   22     -0.02     -2.12
    8   16   22     -0.44     -1.35
    9   16   22     -1.18      2.23
   10   16   22      0.18      0.75
   11   16   22      0.29      0.98
   12   16   22     -1.20     -2.09
    0   17   22      0.00      1.76
    1   17   22      0.78     -0.07
    2   17   22     -0.83     -0.61
    3   17   22      0.73      0.32
    4   17   22      0.67     -0.12
    5   17   22     -1.25      0.71
    6   17   22      1.60     -1.38
    7   17   22      0.54     -0.54
    8   17   22     -0.82      0.08
    9   17   22     -0.41     -0.01
   10   17   22      1.29      0.49
    0   18   22      1.53     -0.02
    1   18   22      1.08     -0.67
    2   18   22     -0.28      0.41
    3   18   22      0.29      0.47
    4   18   22      0.17     -0.01
    5   18   22      0.51      0.23
    6   18   22     -0.23      0.33
    7   18   22     -0.28     -0.30
    8   18   22     -0.53     -0.33
    9   18   22     -0.28     -1.50
    0   19   22      0.03     -0.09
    1   19   22     -0.30     -0.34
    2   19   22     -0.69     -1.50
    3   19   22      0.17      1.28
    4   19   22     -0.87      0.48
    5   19   22     -0.40      0.57
    6   19   22      0.63      0.00
    0   20   22     -0.37     -0.05
    1   20   22      0.60     -1.02
    2   20   22      1.14     -0.12
    1    0   23     -0.17     -0.39
    2    0   23     -0.29     -1.92
    3    0   23      0.01      4.88
    4    0   23     -0.11     -2.07
    5    0   23     -0.22      1.45
    6    0   23      0.28     -0.03
    7    0   23      0.07      0.08
    8    0   23      0.05      0.80
    9    0   23     -0.12      2.36
   10    0   23      0.02      1.69
   11    0   23      0.15     -1.41
   12    0   23     -0.11      0.27
   13    0   23     -0.09      3.63
   14    0   23      0.06     -1.75
   15    0   23      0.03     -1.29
   16    0   23     -0.06     -0.52
   17    0   23     -0.02     -0.15
   18    0   23      0.06     -0.69
   19    0   23      0.10      0.79
    0    1   23      0.37      2.30
    1    1   23     -1.52     -2.68
    2    1   23     -2.64     -5.18
    3    1   23     -3.34      1.44
    4    1   23      0.03      0.04
    5    1   23     -1.05      1.36
    6    1   23      0.75     -1.92
    7    1   23     -1.44      0.37
    8    1   23      0.22     -2.65
    9    1   23     -0.52     -0.86
   10    1   23      0.08      1.53
   11    1   23      0.42      1.78
   12    1   23     -0.04     -0.65
   13    1   23     -0.62     -0.25
   14    1   23      1.32      1.11
   15    1   23     -0.64      0.87
   16    1   23      1.08     -0.09
   17    1   23      0.48      0.04
   18    1   23      0.51      0.30
    0    2   23      1.52     -0.12
    1    2   23     -0.16      0.52
    2    2   23     -2.71     -1.73
    3    2   23      0.91      0.29
    4    2   23     -0.79      1.01
    5    2   23      0.55      1.53
    6    2   23      1.05     -0.34
    7    2   23     -0.60      1.47
    8    2   23     -2.06      0.71
    9    2   23     -0.10     -0.61
   10    2   23     -1.48      0.06
   11    2   23     -0.46      1.91
   12    2   23     -1.40     -0.19
   13    2   23      1.01     -0.69
   14    2   23     -0.71      0.52
   15    2   23     -0.32      1.43
   16    2   23      0.80     -0.99
   17    2   23      0.34      0.32
   18    2   23      0.56      0.46
    0    3   23      0.04     -4.65
    1    3   23      0.38      1.42
    2    3   23     -1.01     -3.36
    3    3   23      0.98      0.55
    4    3   23     -1.47     -2.31
    5    3   23      2.72      0.26
    6    3   23     -0.15     -1.47
    7    3   23      1.62     -2.08
    8    3   23      0.45      1.48
    9    3   23      0.96      1.68
   10    3   23     -0.26     -2.56
   11    3   23     -2.13     -0.22
   12    3   23     -0.73      0.54
   13    3   23     -0.12      2.75
   14    3   23     -0.39     -0.17
   15    3   23     -0.50     -0.65
   16    3   23      0.33      0.12
   17    3   23     -0.90      1.58
   18    3   23      0.13      0.46
    0    4   23     -2.63     -0.03
    1    4   23      0.15     -1.11
    2    4   23      0.28     -1.59
    3    4   23     -2.49      1.34
    4    4   23      0.70     -1.00
    5    4   23     -0.60      1.13
    6    4   23     -1.70     -0.54
    7    4   23     -0.20     -0.90
    8    4   23     -0.78      0.84
    9    4   23      1.09     -0.89
   10    4   23     -1.78      1.01
   11    4   23      0.02     -1.05
   12    4   23     -1.67      0.72
   13    4   23     -1.11      0.29
   14    4   23      0.04     -1.26
   15    4   23      0.85      0.32
   16    4   23     -0.69     -0.65
   17    4   23     -0.92     -0.15
   18    4   23     -0.52      1.16
    0    5   23     -0.03     -0.58
    1    5   23      3.57     -0.38
    2    5   23     -0.13     -0.17
    3    5   23      3.52      0.22
    4    5   23     -0.84     -0.41
    5    5   23      1.02      0.64
    6    5   23      1.84      0.66
    7    5   23      1.38      1.84
    8    5   23     -0.22     -0.78
    9    5   23     -0.54     -0.41
   10    5   23     -0.05      1.36
   11    5   23      0.82      0.60
   12    5   23     -1.70     -0.86
   13    5   23     -1.06     -0.47
   14    5   23     -0.75     -0.04
   15    5   23      0.16      0.76
   16    5   23      0.04     -1.45
   17    5   23     -0.67     -1.04
   18    5   23     -0.79     -0.42
    0    6   23      1.00      0.06
    1    6   23      0.72     -0.08
    2    6   23     -1.02     -1.16
    3    6   23      0.36     -2.82
    4    6   23     -0.40     -1.16
    5    6   23      1.32     -0.79
    6    6   23      0.35     -1.83
    7    6   23      0.18      0.00
    8    6   23     -0.80     -0.40
    9    6   23     -1.79     -0.39
   10    6   23      0.62      0.74
   11    6   23     -0.67      0.56
   12    6   23     -1.06     -0.13
   13    6   23      0.83     -0.44
   14    6   23     -0.94      0.18
   15    6   23      0.34     -1.04
   16    6   23     -0.60      0.10
   17    6   23     -1.30     -1.00
   18    6   23     -0.45     -0.92
    0    7   23     -0.17      1.32
    1    7   23      1.24      1.74
    2    7   23      0.18      1.96
    3    7   23     -1.18      0.70
    4    7   23      0.69      2.05
    5    7   23      3.30      0.39
    6    7   23     -2.55     -0.05
    7    7   23      0.61     -0.18
    8    7   23      0.70      0.72
    9    7   23      0.93      0.80
   10    7   23     -2.52     -0.94
   11    7   23     -1.71     -0.45
   12    7   23      1.93     -0.09
   13    7   23     -0.20     -0.27
   14    7   23     -0.42     -0.37
   15    7   23      1.09      0.44
   16    7   23     -0.60     -2.15
   17    7   23      0.86     -0.46
    0    8   23     -0.61     -0.07
    1    8   23      0.51     -1.83
    2    8   23      1.12      0.28
    3    8   23      0.96     -0.68
    4    8   23      2.58     -1.20
    5    8   23      0.95     -0.95
    6    8   23     -0.03      0.25
    7    8   23     -0.29     -1.28
    8    8   23      1.40      1.22
    9    8   23      1.40      1.30
   10    8   23     -2.19     -1.21
   11    8   23     -0.82     -0.26
   12    8   23     -0.45      0.03
   13    8   23     -1.03     -1.07
   14    8   23     -0.28     -0.22
   15    8   23     -0.27     -0.82
   16    8   23     -1.01      0.25
   17    8   23     -0.20     -0.48
    0    9   23      0.08      1.33
    1    9   23     -1.87     -0.87
    2    9   23     -1.14      0.03
    3    9   23      1.14      1.60
    4    9   23     -0.07      1.31
    5    9   23     -0.77     -1.45
    6    9   23      1.72     -0.19
    7    9   23      0.36      0.91
    8    9   23     -0.68      0.55
    9    9   23      0.24     -1.00
   10    9   23      1.60     -0.19
   11    9   23      1.18     -0.59
   12    9   23     -0.37      1.19
   13    9   23      0.43      1.31
   14    9   23     -0.15     -1.84
   15    9   23      0.04     -1.15
   16    9   23     -0.32     -0.03
    0   10   23      0.75      0.01
    1   10   23     -0.74     -1.72
    2   10   23      1.29     -1.01
    3   10   23      0.94     -0.68
    4   10   23      0.53      0.88
    5   10   23      0.21      0.19
    6   10   23      0.40      0.31
    7   10   23     -0.03      0.49
    8   10   23      0.67      0.06
    9   10   23     -1.41     -0.38
   10   10   23      1.62      0.66
   11   10   23     -0.24      0.98
   12   10   23     -0.45     -1.36
   13   10   23     -0.21     -0.87
   14   10   23     -0.61     -1.07
   15   10   23     -0.02     -2.02
   16   10   23      1.24     -0.66
    0   11   23      0.01      0.48
    1   11   23     -0.58     -0.10
    2   11   23      0.52      0.12
    3   11   23     -0.28     -0.12
    4   11   23     -0.02     -0.12
    5   11   23      0.40      0.17
    6   11   23      0.21      0.63
    7   11   23      0.59      1.34
    8   11   23      0.41     -0.38
    9   11   23      0.36      0.25
   10   11   23      0.47      1.52
   11   11   23     -0.01      0.51
   12   11   23      0.94     -0.31
   13   11   23     -0.37      0.42
   14   11   23      0.54      1.37
   15   11   23      0.40      0.13
    0   12   23      1.27      0.27
    1   12   23      1.15     -1.77
    2   12   23      1.87     -0.01
    3   12   23     -0.36     -0.13
    4   12   23      1.41     -0.30
    5   12   23      0.00     -1.56
    6   12   23      0.87      0.50
    7   12   23     -0.18      1.14
    8   12   23      0.06      0.35
    9   12   23      0.00      0.95
   10   12   23     -0.68     -0.57
   11   12   23     -0.41      0.31
   12   12   23     -0.76     -1.06
   13   12   23      1.22     -0.10
   14   12   23      1.81     -0.40
    0   13   23      0.06      0.10
    1   13   23     -1.53      0.12
    2   13   23     -0.34      0.32
    3   13   23     -0.04     -0.31
    4   13   23      0.32     -0.19
    5   13   23      0.36     -0.17
    6   13   23      0.49      1.01
    7   13   23     -0.28     -0.86
    8   13   23      1.23      1.05
    9   13   23      0.64      0.67
   10   13   23     -0.20     -0.29
   11   13   23     -2.38      1.58
   12   13   23     -0.33      0.48
   13   13   23     -0.04     -0.45
    0   14   23      1.07     -1.38
    1   14   23      0.38      1.27
    2   14   23      1.34      0.39
    3   14   23     -0.03      0.47
    4   14   23      1.28      0.01
    5   14   23     -1.11      0.33
    6   14   23      0.69      0.86
    7   14   23      0.39      0.39
    8   14   23     -0.75      0.77
    9   14   23      0.27     -1.85
   10   14   23      0.75     -1.22
   11   14   23     -0.85      0.56
   12   14   23      0.54      2.05
    0   15   23     -0.41      0.49
    1   15   23     -0.78      2.43
    2   15   23      0.30     -1.17
    3   15   23     -0.94      0.39
    4   15   23      1.55     -0.72
    5   15   23      0.18     -0.40
    6   15   23      0.15      0.78
    7   15   23      0.94      0.70
    8   15   23      0.55      1.10
    9   15   23     -1.18      0.63
   10   15   23     -0.49     -1.95
   11   15   23     -0.40     -1.20
    0   16   23     -3.05      0.25
    1   16   23      0.35      0.09
    2   16   23     -0.55     -0.06
    3   16   23     -0.29      0.70
    4   16   23      1.44      0.02
    5   16   23     -1.23     -0.24
    6   16   23     -0.25     -0.37
    7   16   23     -1.45      0.58
    8   16   23      0.93      0.56
    9   16   23      0.62      0.51
   10   16   23      0.01      0.26
    0   17   23      0.03     -0.09
    1   17   23     -0.47     -0.14
    2   17   23     -1.16      0.09
    3   17   23      0.35      1.83
    4   17   23      1.06     -0.75
    5   17   23      0.68     -1.17
    6   17   23     -1.30      0.91
    7   17   23     -0.63     -0.63
    8   17   23      2.23     -0.52
    0   18   23      0.65     -0.12
    1   18   23      0.57     -0.61
    2   18   23     -1.02     -0.81
    3   18   23      0.33      0.50
    4   18   23      1.54     -0.97
    5   18   23     -0.65     -0.05
    6   18   23     -1.02     -0.08
    0   19   23      0.07      2.36
    0    0   24     -0.81      0.71
    1    0   24      4.04     -0.31
    2    0   24      2.79     -0.01
    3    0   24      0.56      0.21
    4    0   24      1.46     -0.05
    5    0   24     -1.14     -0.16
    6    0   24      0.66     -0.18
    7    0   24      0.84      0.06
    8    0   24      3.56      0.24
    9    0   24      0.01     -0.12
   10    0   24      0.93      0.03
   11    0   24      1.51      0.15
   12    0   24      1.76      0.08
   13    0   24     -2.02     -0.13
   14    0   24      1.39     -0.14
   15    0   24     -1.24      0.01
   16    0   24     -1.30     -0.08
   17    0   24      0.19      0.06
    0    1   24      0.09      1.23
    1    1   24     -0.86      2.52
    2    1   24     -0.12      3.32
    3    1   24     -1.09      0.01
    4    1   24     -0.77     -1.88
    5    1   24      0.32      1.04
    6    1   24     -0.48     -0.34
    7    1   24     -2.49      0.21
    8    1   24     -0.56      0.54
    9    1   24      1.30     -1.48
   10    1   24      0.69      0.18
   11    1   24      0.78     -0.56
   12    1   24      1.16     -0.17
   13    1   24      0.14     -0.54
   14    1   24     -0.28     -0.34
   15    1   24     -0.88     -0.18
   16    1   24      0.09      0.64
   17    1   24      0.03     -0.31
    0    2   24     -1.05      0.08
    1    2   24     -2.18      1.83
    2    2   24      2.27      0.13
    3    2   24      2.71      2.00
    4    2   24      0.52      0.31
    5    2   24      0.49      0.06
    6    2   24      0.18      0.25
    7    2   24     -0.34      2.00
    8    2   24     -1.28      0.68
    9    2   24      1.45      2.90
   10    2   24      2.05      0.01
   11    2   24     -0.13     -0.64
   12    2   24      1.28      0.36
   13    2   24      0.11      1.11
   14    2   24      1.03     -1.72
   15    2   24     -0.79     -0.38
   16    2   24     -0.04      0.19
   17    2   24     -1.57     -0.24
    0    3   24     -0.10      0.73
    1    3   24     -1.65      0.78
    2    3   24     -1.14     -1.84
    3    3   24     -2.71      1.81
    4    3   24      1.87     -0.94
    5    3   24     -3.01     -2.36
    6    3   24     -0.72     -0.46
    7    3   24      0.89     -0.67
    8    3   24     -0.66     -0.81
    9    3   24      0.66      0.49
   10    3   24      0.45      0.46
   11    3   24      1.55     -0.01
   12    3   24      0.13      0.69
   13    3   24      1.41      0.16
   14    3   24      1.65      1.10
   15    3   24     -1.22      0.21
   16    3   24      0.97     -0.98
   17    3   24     -0.47      0.40
    0    4   24     -0.78      0.14
    1    4   24      0.94      1.95
    2    4   24     -1.50     -0.69
    3    4   24      0.54      1.71
    4    4   24     -0.72     -1.79
    5    4   24     -2.10      1.09
    6    4   24     -1.37      3.44
    7    4   24     -0.98     -0.38
    8    4   24     -0.22      0.38
    9    4   24     -0.66     -0.06
   10    4   24     -0.45      0.89
   11    4   24      0.39      1.69
   12    4   24      0.69     -1.59
   13    4   24      1.10      0.31
   14    4   24     -0.26      0.55
   15    4   24     -0.36      1.41
   16    4   24      1.40     -0.15
   17    4   24      1.05      0.41
    0    5   24      0.20     -0.56
    1    5   24     -0.99      0.05
    2    5   24      1.27     -1.87
    3    5   24      0.78      0.55
    4    5   24     -1.02     -3.16
    5    5   24     -0.31      1.86
    6    5   24      0.78     -2.40
    7    5   24     -0.64     -1.26
    8    5   24      0.82      1.20
    9    5   24      0.70      0.36
   10    5   24     -0.06      0.52
   11    5   24     -0.01     -0.61
   12    5   24      1.11      1.70
   13    5   24     -0.87      1.17
   14    5   24     -1.08     -0.66
   15    5   24     -0.33      0.11
   16    5   24      0.28      1.02
   17    5   24      0.00      1.80
    0    6   24     -1.44     -0.08
    1    6   24     -2.10     -0.18
    2    6   24     -0.85     -0.91
    3    6   24     -1.58      0.13
    4    6   24     -2.09      0.82
    5    6   24      0.27     -0.82
    6    6   24     -0.62     -4.00
    7    6   24     -1.49      1.50
    8    6   24     -1.57     -0.05
    9    6   24      0.88     -0.48
   10    6   24      0.39     -0.74
   11    6   24      0.19      0.84
   12    6   24      0.41      1.48
   13    6   24     -0.40     -0.14
   14    6   24      0.12     -0.25
   15    6   24      0.29      1.48
   16    6   24     -1.41      0.56
    0    7   24     -0.03     -3.06
    1    7   24      2.00      1.79
    2    7   24     -0.21      0.45
    3    7   24     -1.04     -0.50
    4    7   24      0.27      1.08
    5    7   24      0.45      0.68
    6    7   24     -0.53     -0.32
    7    7   24      0.29      0.55
    8    7   24     -0.02     -1.29
    9    7   24     -0.08     -0.07
   10    7   24      1.37     -1.24
   11    7   24     -0.43      2.04
   12    7   24     -0.63     -1.05
   13    7   24      1.05     -1.03
   14    7   24     -0.73      1.55
   15    7   24     -0.12     -0.12
   16    7   24      0.57     -0.77
    0    8   24     -0.62     -0.04
    1    8   24      0.99      0.47
    2    8   24     -0.62     -2.62
    3    8   24     -1.11     -1.26
    4    8   24     -0.36     -2.22
    5    8   24     -0.45     -0.03
    6    8   24     -1.95      1.33
    7    8   24      1.82     -1.15
    8    8   24     -1.01     -1.00
    9    8   24      0.80      0.31
   10    8   24     -0.30      1.05
   11    8   24     -1.20     -0.35
   12    8   24     -0.28      0.01
   13    8   24      0.22      0.59
   14    8   24     -0.28     -0.37
   15    8   24      0.02      2.21
    0    9   24     -0.28      2.51
    1    9   24      1.06      1.00
    2    9   24      0.28      0.65
    3    9   24     -0.51      0.80
    4    9   24     -0.10     -1.41
    5    9   24     -1.02      0.30
    6    9   24     -0.55      0.33
    7    9   24      0.77     -0.24
    8    9   24      1.56     -0.75
    9    9   24     -0.80      1.10
   10    9   24     -1.99     -0.67
   11    9   24      1.68     -0.95
   12    9   24      0.96      0.45
   13    9   24     -0.17      0.55
   14    9   24      0.05      1.51
   15    9   24      0.42      0.83
    0   10   24     -1.42     -0.18
    1   10   24      0.14     -0.73
    2   10   24     -1.27      0.22
    3   10   24      0.44     -0.88
    4   10   24     -1.26     -0.83
    5   10   24      0.00     -1.45
    6   10   24     -0.53     -1.62
    7   10   24     -0.06     -0.14
    8   10   24      0.59      0.48
    9   10   24     -0.18     -1.04
   10   10   24     -0.27      0.59
   11   10   24      0.42      0.35
   12   10   24      0.13     -0.73
   13   10   24     -1.93     -0.12
   14   10   24     -1.72      0.38
    0   11   24      0.29      1.84
    1   11   24     -0.32     -0.47
    2   11   24     -0.80      0.93
    3   11   24      0.18      1.36
    4   11   24      0.02      2.12
    5   11   24      0.25     -0.05
    6   11   24     -0.93     -1.61
    7   11   24     -0.98      0.24
    8   11   24     -0.89     -0.96
    9   11   24      0.01     -1.87
   10   11   24      1.73     -0.76
   11   11   24      0.40      0.51
   12   11   24     -0.05      1.00
   13   11   24     -0.71      1.29
    0   12   24     -0.02      0.39
    1   12   24     -1.21     -2.91
    2   12   24      0.39     -1.59
    3   12   24      0.08     -1.68
    4   12   24      0.03      1.04
    5   12   24      0.84     -0.68
    6   12   24     -0.25      0.23
    7   12   24      0.71     -0.58
    8   12   24      0.11      0.19
    9   12   24     -0.17      1.12
   10   12   24     -0.19     -0.51
   11   12   24     -0.39     -0.39
   12   12   24      0.84      0.43
   13   12   24      0.55     -1.22
    0   13   24      0.19      0.88
    1   13   24     -0.20      0.16
    2   13   24     -0.21      1.46
    3   13   24     -2.59     -1.10
    4   13   24     -0.21     -0.59
    5   13   24     -0.69     -0.58
    6   13   24      0.82      0.10
    7   13   24      0.56     -1.68
    8   13   24      0.13     -1.36
    9   13   24      0.94      0.35
   10   13   24      0.35      0.40
   11   13   24     -0.87      0.53
   12   13   24      0.99      0.21
    0   14   24      1.34     -0.21
    1   14   24      1.03     -0.51
    2   14   24      2.24     -1.26
    3   14   24     -0.64      0.19
    4   14   24     -0.48      0.92
    5   14   24     -0.35     -0.86
    6   14   24      0.64      1.60
    7   14   24     -0.58     -0.71
    8   14   24     -0.83     -0.76
    9   14   24     -0.61      0.61
   10   14   24      1.23      0.86
    0   15   24     -0.33      0.94
    1   15   24      0.51      0.85
    2   15   24      0.62     -0.81
    3   15   24     -0.88     -0.90
    4   15   24      0.29      0.43
    5   15   24      0.17      0.05
    6   15   24      1.55     -1.03
    7   15   24      0.94     -0.42
    8   15   24     -0.04      0.17
    9   15   24     -0.35     -0.17
    0   16   24      0.23     -0.34
    1   16   24     -0.26      0.41
    2   16   24      0.76     -0.61
    3   16   24     -0.95      0.06
    4   16   24     -0.65     -0.04
    5   16   24     -0.62      0.01
    6   16   24      0.00      1.05
    7   16   24      0.61      0.86
    0   17   24     -0.17      0.79
    1   17   24      1.06      0.15
    2   17   24     -0.32      0.11
    3   17   24     -0.34      0.00
    4   17   24      0.55      0.30
    5   17   24     -1.35     -0.88
    1    0   25      0.02     -2.28
    2    0   25     -0.22     -1.93
    3    0   25      0.07     -2.89
    4    0   25     -0.10     -0.60
    5    0   25     -0.13      3.56
    6    0   25      0.21     -2.18
    7    0   25      0.09     -2.45
    8    0   25      0.11      0.34
    9    0   25     -0.03     -2.87
   10    0   25     -0.02      1.17
   11    0   25      0.12     -0.04
   12    0   25      0.05     -0.64
   13    0   25     -0.06     -1.52
   14    0   25     -0.05      2.69
   15    0   25      0.08     -1.21
   16    0   25      0.20      0.27
    0    1   25      0.07     -0.08
    1    1   25      2.04      2.39
    2    1   25     -0.22      2.31
    3    1   25      0.30     -2.03
    4    1   25     -2.10      1.15
    5    1   25      1.03      0.95
    6    1   25      0.68     -0.66
    7    1   25      0.28     -0.02
    8    1   25     -0.74     -0.79
    9    1   25     -2.11     -0.29
   10    1   25     -1.32     -0.67
   11    1   25     -1.31     -1.63
   12    1   25     -0.48      0.10
   13    1   25     -1.59     -0.09
   14    1   25      0.21     -0.78
   15    1   25      0.77      1.48
   16    1   25      0.30      0.70
    0    2   25     -0.34      0.11
    1    2   25      1.42     -2.20
    2    2   25      3.09     -1.09
    3    2   25     -0.72      0.51
    4    2   25      1.70      0.71
    5    2   25      1.23     -0.69
    6    2   25      0.53      1.30
    7    2   25      3.16      0.47
    8    2   25      0.86     -0.92
    9    2   25     -0.60     -0.23
   10    2   25      0.99     -0.57
   11    2   25     -0.11     -1.43
   12    2   25     -1.37      1.36
   13    2   25     -1.40     -1.32
   14    2   25      1.70     -0.28
   15    2   25     -0.87      0.14
   16    2   25      0.95      0.44
    0    3   25      0.02      1.03
    1    3   25      0.30      0.75
    2    3   25     -0.30      0.66
    3    3   25     -1.58      0.08
    4    3   25      0.67      1.16
    5    3   25     -1.65     -1.13
    6    3   25     -0.12      2.04
    7    3   25      1.31     -0.95
    8    3   25     -0.67     -1.46
    9    3   25      0.81     -2.88
   10    3   25      0.46     -0.05
   11    3   25     -0.83     -0.30
   12    3   25      0.04     -1.27
   13    3   25      0.06      0.00
   14    3   25     -0.25     -0.36
   15    3   25     -0.26     -0.68
   16    3   25      1.00     -0.36
    0    4   25      1.37      0.12
    1    4   25      1.16      1.45
    2    4   25      1.61     -0.66
    3    4   25      0.50      0.65
    4    4   25      2.12      0.19
    5    4   25     -0.36      2.79
    6    4   25      2.54      2.37
    7    4   25     -0.08      0.55
    8    4   25     -0.67      0.60
    9    4   25      0.71      0.43
   10    4   25     -0.14     -0.19
   11    4   25     -0.27     -1.89
   12    4   25      0.59     -0.42
   13    4   25     -0.08     -0.98
   14    4   25      1.12      0.21
   15    4   25     -0.43      0.07
    0    5   25     -0.09      1.22
    1    5   25     -1.63     -0.62
    2    5   25      0.00     -0.54
    3    5   25     -0.90      1.81
    4    5   25      0.98     -0.41
    5    5   25      0.04      0.31
    6    5   25      1.94      0.16
    7    5   25     -0.70     -1.41
    8    5   25      0.86      0.95
    9    5   25      0.20      0.64
   10    5   25      0.14     -0.79
   11    5   25     -0.22     -0.83
   12    5   25      1.41      0.68
   13    5   25      0.70     -0.17
   14    5   25      0.53      0.12
   15    5   25      0.84     -0.63
    0    6   25     -0.12      0.03
    1    6   25     -1.99      1.25
    2    6   25      0.31      1.04
    3    6   25      0.19      1.63
    4    6   25     -0.65      0.29
    5    6   25      0.04      2.18
    6    6   25     -0.33      0.24
    7    6   25     -0.69      1.16
    8    6   25      1.23      0.61
    9    6   25     -0.44      1.33
   10    6   25     -0.31     -1.08
   11    6   25     -0.85      0.19
   12    6   25      0.92     -0.07
   13    6   25      0.66     -0.55
   14    6   25      0.61      0.06
   15    6   25      0.55      0.87
    0    7   25      0.04     -2.21
    1    7   25     -1.10      1.38
    2    7   25      3.08     -0.89
    3    7   25     -0.20      0.26
    4    7   25     -0.50      0.84
    5    7   25     -0.34      0.37
    6    7   25      0.02     -1.08
    7    7   25      0.58      1.67
    8    7   25     -1.64      0.12
    9    7   25      1.06     -0.01
   10    7   25      1.40      0.40
   11    7   25     -0.76     -0.62
   12    7   25      0.29      1.12
   13    7   25      0.03      1.04
   14    7   25     -0.18     -1.61
    0    8   25     -2.36      0.02
    1    8   25     -0.36      1.71
    2    8   25      0.65     -1.01
    3    8   25     -1.77     -0.26
    4    8   25      0.51      0.62
    5    8   25     -0.13      0.26
    6    8   25     -0.54     -0.06
    7    8   25     -1.03      1.36
    8    8   25     -1.85     -1.42
    9    8   25     -0.84      1.15
   10    8   25      0.71     -0.50
   11    8   25      1.20      0.51
   12    8   25     -1.71     -0.04
   13    8   25      0.19     -0.39
   14    8   25     -0.11      0.14
    0    9   25      0.03     -1.31
    1    9   25      1.81      1.88
    2    9   25      0.20     -0.96
    3    9   25     -0.05      0.67
    4    9   25      2.08      0.29
    5    9   25      1.26      1.44
    6    9   25     -0.71      0.52
    7    9   25      0.44     -0.93
    8    9   25     -0.30      0.18
    9    9   25     -1.37      0.32
   10    9   25     -0.82      1.24
   11    9   25      0.24      0.35
   12    9   25      0.85     -1.45
   13    9   25     -0.02     -0.71
    0   10   25     -0.05     -0.06
    1   10   25      0.80     -0.19
    2   10   25     -1.94     -0.69
    3   10   25     -1.01      1.15
    4   10   25     -0.61     -1.15
    5   10   25      0.05      0.12
    6   10   25      0.48     -1.33
    7   10   25      0.23      0.53
    8   10   25      0.93     -0.49
    9   10   25      1.16      0.20
   10   10   25     -1.08      0.06
   11   10   25     -1.58     -0.61
   12   10   25     -0.13     -0.63
    0   11   25     -0.08      1.27
    1   11   25      1.36      0.03
    2   11   25      1.42      1.69
    3   11   25      0.98      1.42
    4   11   25     -1.62      1.13
    5   11   25      0.69      0.05
    6   11   25     -0.84      0.87
    7   11   25     -1.13      1.40
    8   11   25     -0.41      0.16
    9   11   25     -0.02     -0.34
   10   11   25     -0.11     -2.31
   11   11   25     -0.84     -0.89
   12   11   25     -0.27      0.98
    0   12   25     -2.67     -0.42
    1   12   25     -0.53     -0.16
    2   12   25      0.11     -0.29
    3   12   25      0.38     -1.97
    4   12   25      0.89      0.35
    5   12   25      0.10      0.97
    6   12   25     -1.44     -0.55
    7   12   25      1.02      1.01
    8   12   25      0.35      1.61
    9   12   25      0.46      0.30
   10   12   25      1.46     -0.63
   11   12   25     -0.39      0.04
    0   13   25      0.40      1.92
    1   13   25     -0.75      1.83
    2   13   25     -0.45      1.08
    3   13   25      0.12      0.04
    4   13   25      0.86      0.81
    5   13   25     -0.78     -1.21
    6   13   25     -1.17     -0.01
    7   13   25     -0.75     -0.59
    8   13   25     -1.27     -0.87
    9   13   25     -0.11     -0.70
    0   14   25     -1.62      0.19
    1   14   25     -1.16     -1.66
    2   14   25     -0.20      0.98
    3   14   25      0.37      0.72
    4   14   25      0.68      0.31
    5   14   25      0.03      0.10
    6   14   25     -0.51     -0.15
    7   14   25     -0.70      0.79
    8   14   25      0.09      0.89
    0   15   25      0.33     -1.93
    1   15   25     -0.49      0.16
    2   15   25      0.13      1.62
    3   15   25     -0.24      0.39
    4   15   25      0.26     -0.13
    5   15   25      1.41     -0.94
    6   15   25     -0.58     -0.87
    0   16   25     -0.56     -0.34
    1   16   25     -0.40     -0.66
    2   16   25     -0.77     -0.55
    3   16   25      0.04     -0.53
    0    0   26     -3.82      0.13
    1    0   26     -1.07      0.02
    2    0   26     -3.12     -0.06
    3    0   26      1.56     -0.10
    4    0   26     -2.30     -0.08
    5    0   26      1.64     -0.03
    6    0   26     -0.10     -0.17
    7    0   26     -2.56     -0.10
    8    0   26      0.87      0.05
    9    0   26      0.46      0.06
   10    0   26      0.52      0.07
   11    0   26      0.77     -0.37
   12    0   26      0.51      0.12
   13    0   26      0.99      0.06
   14    0   26     -1.79     -0.14
    0    1   26     -0.15     -0.44
    1    1   26      0.72     -0.54
    2    1   26     -0.77      0.32
    3    1   26      0.29      1.50
    4    1   26     -0.80     -1.44
    5    1   26      1.06     -0.43
    6    1   26     -3.04     -1.36
    7    1   26      1.59      0.86
    8    1   26      0.35      1.03
    9    1   26     -2.22      1.50
   10    1   26      0.49      1.49
   11    1   26      0.13     -0.52
   12    1   26     -0.37      1.64
   13    1   26     -1.27     -0.31
   14    1   26      0.26      1.39
    0    2   26      0.07     -0.14
    1    2   26     -1.22     -2.40
    2    2   26     -1.72     -0.79
    3    2   26      0.62     -2.28
    4    2   26      1.00      0.34
    5    2   26     -0.43     -1.66
    6    2   26     -2.24     -0.28
    7    2   26      1.15      0.04
    8    2   26     -0.18      0.18
    9    2   26      0.82     -0.33
   10    2   26     -0.12      2.11
   11    2   26      0.50      0.36
   12    2   26      0.32     -0.27
   13    2   26     -0.20     -0.08
   14    2   26      0.01      0.68
    0    3   26      0.11      0.48
    1    3   26      1.52      0.70
    2    3   26      0.89      1.08
    3    3   26     -0.72     -1.69
    4    3   26     -1.25      0.04
    5    3   26      0.12     -1.77
    6    3   26     -0.56     -0.24
    7    3   26     -0.91     -0.64
    8    3   26     -1.81     -0.19
    9    3   26     -0.60      0.28
   10    3   26     -0.50      0.56
   11    3   26      0.87      0.61
   12    3   26     -1.00      1.36
   13    3   26     -0.86     -1.27
   14    3   26      0.16     -0.36
    0    4   26     -0.57     -0.05
    1    4   26      1.13     -1.28
    2    4   26      1.83     -1.68
    3    4   26     -0.51     -0.72
    4    4   26      1.69      0.26
    5    4   26     -0.32     -2.23
    6    4   26      1.58      0.00
    7    4   26      0.91     -1.90
    8    4   26     -1.56      1.60
    9    4   26     -0.90     -0.63
   10    4   26      1.57      1.18
   11    4   26     -1.74     -0.29
   12    4   26     -0.95      1.65
   13    4   26      0.03     -0.20
   14    4   26     -1.27     -0.63
    0    5   26     -0.07     -0.09
    1    5   26      0.53     -0.31
    2    5   26     -1.70      1.04
    3    5   26     -0.48      0.58
    4    5   26      1.29     -0.95
    5    5   26     -0.64     -1.11
    6    5   26     -0.20     -0.45
    7    5   26     -0.22     -1.01
    8    5   26     -0.27     -1.76
    9    5   26      0.57     -0.22
   10    5   26     -0.19      0.10
   11    5   26     -0.86     -0.62
   12    5   26      0.31      0.80
   13    5   26     -0.41     -1.18
    0    6   26      3.35      0.06
    1    6   26     -0.55     -0.59
    2    6   26      1.03     -0.04
    3    6   26      0.11     -0.45
    4    6   26      2.03     -0.87
    5    6   26      0.50      1.01
    6    6   26      1.03      0.89
    7    6   26      0.18     -0.31
    8    6   26      1.00     -0.36
    9    6   26     -0.40      0.05
   10    6   26     -0.05      0.11
   11    6   26     -1.19     -1.27
   12    6   26     -0.39     -0.84
   13    6   26     -0.49     -1.05
    0    7   26     -0.04      0.11
    1    7   26     -1.25     -1.59
    2    7   26      1.62     -0.24
    3    7   26      0.35     -1.46
    4    7   26     -1.52      0.23
    5    7   26      0.30     -0.37
    6    7   26      0.93     -0.50
    7    7   26      0.95      0.07
    8    7   26      1.01     -0.77
    9    7   26      0.12      0.77
   10    7   26      0.11     -0.70
   11    7   26      0.98     -0.07
   12    7   26     -0.03     -0.20
    0    8   26      0.37     -0.10
    1    8   26     -2.72      2.44
    2    8   26      2.44     -0.09
    3    8   26     -1.11     -0.18
    4    8   26     -0.32      0.78
    5    8   26     -0.16      0.21
    6    8   26      0.18     -0.50
    7    8   26      1.31      1.07
    8    8   26      0.43      0.76
    9    8   26     -0.16     -1.07
   10    8   26     -0.32      0.44
   11    8   26      0.00     -0.63
   12    8   26      0.97      0.25
    0    9   26      0.28     -2.87
    1    9   26      0.55      0.65
    2    9   26      0.75     -0.61
    3    9   26     -1.03     -0.05
    4    9   26      2.02      0.18
    5    9   26      0.29     -0.24
    6    9   26      0.05     -0.42
    7    9   26     -0.55      1.93
    8    9   26     -0.11      0.14
    9    9   26      1.07      0.12
   10    9   26      0.38      0.00
   11    9   26      0.61      0.78
    0   10   26     -0.43      0.13
    1   10   26     -1.03      0.34
    2   10   26     -1.04     -1.32
    3   10   26     -0.70      0.16
    4   10   26      0.26     -0.13
    5   10   26      0.23     -0.08
    6   10   26     -0.28     -0.60
    7   10   26     -0.50     -0.60
    8   10   26      0.81     -0.34
    9   10   26      0.38      1.35
   10   10   26      0.90     -0.53
    0   11   26     -0.14     -1.60
    1   11   26      1.51      0.08
    2   11   26      1.09     -0.28
    3   11   26     -0.30     -0.25
    4   11   26     -0.32      0.06
    5   11   26      0.75      0.93
    6   11   26      0.03     -0.77
    7   11   26      0.41      0.22
    8   11   26     -0.69     -0.10
    9   11   26     -1.88      1.33
    0   12   26      0.05      0.00
    1   12   26      0.56     -0.19
    2   12   26      0.45     -1.02
    3   12   26     -1.23     -0.29
    4   12   26     -0.83     -0.12
    5   12   26      1.09     -0.81
    6   12   26      1.71      1.01
    7   12   26      1.10      0.01
    8   12   26      0.58     -1.75
    0   13   26      0.00      0.41
    1   13   26      1.53     -0.71
    2   13   26      0.69     -0.30
    3   13   26      0.20     -0.31
    4   13   26     -0.01     -0.83
    5   13   26     -0.61      0.74
    6   13   26      0.32      0.11
    0   14   26      0.35     -0.13
    1   14   26     -0.67      0.75
    2   14   26     -0.62     -0.36
    3   14   26      0.70     -1.17
    4   14   26     -0.18      0.04
    1    0   27     -0.33      1.96
    2    0   27     -0.01      0.84
    3    0   27      0.20      2.43
    4    0   27     -0.15     -0.16
    5    0   27      0.03      1.25
    6    0   27     -0.18     -1.11
    7    0   27     -0.03      3.28
    8    0   27      0.21     -1.67
    9    0   27     -0.03     -1.15
   10    0   27     -0.15      1.08
   11    0   27     -0.16     -0.38
   12    0   27     -0.09      0.44
    0    1   27     -0.28     -2.11
    1    1   27      0.05     -1.15
    2    1   27     -0.08      2.10
    3    1   27      0.81      1.80
    4    1   27     -0.34     -0.99
    5    1   27     -0.30     -0.64
    6    1   27      0.10      0.60
    7    1   27     -0.60      0.61
    8    1   27      1.23     -1.85
    9    1   27     -0.13      0.45
   10    1   27     -0.63      0.01
   11    1   27      0.05      0.00
   12    1   27      0.83      0.96
    0    2   27     -2.26     -0.16
    1    2   27     -1.14      0.69
    2    2   27     -2.71      1.30
    3    2   27      1.29     -0.56
    4    2   27     -1.34      0.96
    5    2   27      1.41      2.24
    6    2   27     -2.09      1.25
    7    2   27      0.39     -0.70
    8    2   27      1.00     -0.38
    9    2   27      0.02     -0.13
   10    2   27     -1.24     -1.53
   11    2   27      0.32     -0.94
   12    2   27      0.03      0.41
    0    3   27     -0.16      0.23
    1    3   27      0.08      2.13
    2    3   27      0.55     -1.05
    3    3   27     -0.08     -0.23
    4    3   27     -1.26      0.99
    5    3   27      0.29      0.71
    6    3   27     -0.06     -0.10
    7    3   27      1.87      0.06
    8    3   27     -1.35      1.54
    9    3   27     -0.03     -0.72
   10    3   27      1.06      0.56
   11    3   27     -0.25     -1.82
   12    3   27     -0.93      0.68
    0    4   27     -3.34     -0.01
    1    4   27     -1.03     -1.43
    2    4   27     -1.35     -0.29
    3    4   27     -0.94     -0.36
    4    4   27     -0.60      0.85
    5    4   27     -0.50     -1.48
    6    4   27     -0.69      0.69
    7    4   27      0.33      0.88
    8    4   27      0.04     -1.11
    9    4   27      0.86      0.37
   10    4   27     -0.55      0.16
   11    4   27      1.83     -0.34
   12    4   27     -0.56      1.65
    0    5   27      0.09      0.08
    1    5   27      1.40      0.52
    2    5   27     -0.74      1.24
    3    5   27     -0.98      1.08
    4    5   27      0.18     -0.05
    5    5   27     -1.70     -0.93
    6    5   27     -2.16      0.91
    7    5   27     -0.17     -0.01
    8    5   27      0.78      0.69
    9    5   27     -1.31     -1.07
   10    5   27      1.50      1.20
   11    5   27      0.23      0.43
    0    6   27     -0.36      0.06
    1    6   27      2.25     -1.52
    2    6   27     -0.38      0.77
    3    6   27      1.52     -1.35
    4    6   27     -0.57     -0.86
    5    6   27     -0.07     -0.76
    6    6   27     -0.42      0.11
    7    6   27      0.12     -0.39
    8    6   27     -1.69     -0.74
    9    6   27      0.86      0.58
   10    6   27      0.41      0.78
   11    6   27     -0.78     -0.68
    0    7   27     -0.08      0.25
    1    7   27     -2.89      0.02
    2    7   27      1.07      1.04
    3    7   27      0.17     -0.95
    4    7   27     -0.47     -0.80
    5    7   27     -0.29      0.68
    6    7   27     -0.27     -0.73
    7    7   27     -1.38     -1.44
    8    7   27     -1.37     -0.18
    9    7   27      0.27      0.34
   10    7   27      0.17      0.00
    0    8   27      0.68     -0.03
    1    8   27     -2.10      0.35
    2    8   27      0.31      1.45
    3    8   27      0.11     -1.34
    4    8   27      0.62      1.45
    5    8   27      0.96     -0.74
    6    8   27      0.69     -0.68
    7    8   27     -0.13     -1.06
    8    8   27      0.24     -0.33
    9    8   27     -0.60     -0.37
    0    9   27      0.01     -1.43
    1    9   27     -0.75     -0.60
    2    9   27      1.35     -0.50
    3    9   27     -1.20      0.88
    4    9   27     -1.14     -0.15
    5    9   27      0.26     -0.77
    6    9   27      0.13     -0.27
    7    9   27      0.19      0.67
    8    9   27      0.45     -0.11
    0   10   27     -0.75     -0.04
    1   10   27     -0.57      1.42
    2   10   27      1.07      0.67
    3   10   27     -0.42     -1.11
    4   10   27      0.31      0.46
    5   10   27     -0.74      0.61
    6   10   27     -0.69     -1.41
    7   10   27      0.74      1.17
    0   11   27      0.26      0.10
    1   11   27     -1.33      1.64
    2   11   27      0.33     -0.54
    3   11   27      0.81     -1.30
    4   11   27      0.59      1.20
    5   11   27     -0.86     -0.19
    6   11   27     -1.11     -0.20
    0   12   27     -1.19      0.12
    1   12   27     -1.11      0.73
    2   12   27      0.21      1.36
    3   12   27     -0.59      0.87
    4   12   27      0.23     -0.44
    0    0   28      3.15      0.10
    1    0   28     -1.22     -0.17
    2    0   28      1.34      0.03
    3    0   28      1.77     -0.25
    4    0   28      0.66     -0.18
    5    0   28     -1.49      0.36
    6    0   28      1.74     -0.02
    7    0   28     -0.15     -0.12
    8    0   28      2.20      0.02
    9    0   28     -0.74      0.08
   10    0   28      2.51      0.18
    0    1   28      0.52      0.22
    1    1   28      0.90     -1.57
    2    1   28     -0.14     -0.35
    3    1   28      1.13     -1.59
    4    1   28     -0.05     -0.85
    5    1   28      0.09     -0.28
    6    1   28     -0.87     -1.33
    7    1   28     -0.50      0.99
    8    1   28     -0.08      0.22
    9    1   28      0.81     -0.82
   10    1   28      1.42     -0.04
    0    2   28      0.67      0.05
    1    2   28      2.64      2.62
    2    2   28      1.57     -0.17
    3    2   28     -0.68      1.17
    4    2   28     -0.32     -0.27
    5    2   28      2.15      0.97
    6    2   28      0.47     -0.61
    7    2   28     -1.10      2.02
    8    2   28     -0.87     -0.37
    9    2   28     -0.04      1.13
   10    2   28     -0.42      1.01
    0    3   28     -0.16      0.18
    1    3   28      1.23     -0.69
    2    3   28      1.31     -0.25
    3    3   28      0.72     -0.14
    4    3   28      0.42      0.54
    5    3   28      0.91     -1.12
    6    3   28      0.60     -0.12
    7    3   28      0.54     -0.67
    8    3   28      1.24     -0.73
    9    3   28      0.22      2.27
    0    4   28     -0.37     -0.08
    1    4   28     -1.88      1.64
    2    4   28     -3.40     -0.63
    3    4   28      1.48      1.31
    4    4   28      1.28      0.22
    5    4   28      0.27      1.16
    6    4   28     -1.93      0.50
    7    4   28      0.76     -0.05
    8    4   28      0.41      0.87
    9    4   28     -1.73     -2.56
    0    5   28      0.05      0.67
    1    5   28      1.74      0.55
    2    5   28     -0.63      0.32
    3    5   28      0.86      0.45
    4    5   28     -1.06      0.98
    5    5   28      0.77      0.95
    6    5   28      1.13      0.31
    7    5   28      1.22      2.45
    8    5   28     -1.01      0.05
    9    5   28      0.40      0.49
    0    6   28     -1.63      0.01
    1    6   28      0.54     -0.98
    2    6   28      0.81     -0.38
    3    6   28     -0.93     -0.48
    4    6   28     -1.86      0.02
    5    6   28      0.42      1.08
    6    6   28      0.29      0.48
    7    6   28      0.46     -0.55
    8    6   28      0.47     -0.39
    0    7   28      0.27     -0.18
    1    7   28      1.27     -0.51
    2    7   28     -1.14      1.35
    3    7   28     -0.08     -0.85
    4    7   28     -0.73      1.61
    5    7   28     -0.95      0.19
    6    7   28     -1.49      2.13
    7    7   28      0.36      0.33
    0    8   28      3.50      0.11
    1    8   28      0.13     -0.27
    2    8   28     -0.87     -0.60
    3    8   28      0.68      0.38
    4    8   28      0.79     -1.38
    5    8   28      0.31      0.23
    6    8   28     -0.66      0.96
    0    9   28     -0.01     -0.18
    1    9   28     -0.56     -1.75
    2    9   28      0.94      1.02
    3    9   28     -0.15     -0.35
    4    9   28     -0.59      0.19
    5    9   28     -0.52      0.54
    0   10   28      0.15      0.04
    1   10   28     -0.21      0.44
    2   10   28      1.05      0.39
    1    0   29     -0.20     -2.89
    2    0   29     -0.75      2.01
    3    0   29      0.06      0.16
    4    0   29      0.16      1.13
    5    0   29      0.02      0.52
    6    0   29      0.17     -1.32
    7    0   29     -0.23     -1.34
    0    1   29      0.67      0.82
    1    1   29     -2.26     -0.34
    2    1   29     -1.50     -2.67
    3    1   29     -0.48     -0.59
    4    1   29     -1.33      1.16
    5    1   29      0.22      0.20
    6    1   29      0.70     -1.47
    0    2   29      0.29     -0.31
    1    2   29      0.38     -0.74
    2    2   29      1.66      0.80
    3    2   29     -2.07     -0.94
    4    2   29     -0.30      0.75
    5    2   29      0.38     -0.13
    6    2   29      0.75      0.92
    0    3   29      0.01     -3.77
    1    3   29      0.57     -1.51
    2    3   29     -1.05     -0.51
    3    3   29      0.15      0.75
    4    3   29      0.48     -2.95
    5    3   29     -0.93     -0.97
    6    3   29     -1.05     -0.85
    0    4   29      0.51      0.11
    1    4   29     -0.02      0.65
    2    4   29     -0.52      0.19
    3    4   29      1.37      0.83
    4    4   29      0.23     -1.04
    5    4   29     -0.83     -0.43
    0    5   29     -0.21      0.40
    1    5   29      0.62      0.92
    2    5   29      1.35     -0.94
    3    5   29      1.62     -0.39
    4    5   29     -0.74     -0.41
    0    6   29     -2.29      0.03
    1    6   29     -0.64      0.70
    2    6   29     -1.04     -0.14
    3    6   29      0.87     -0.86
    0    7   29      0.13      0.42
    0    1    1      0.19   -114.84
    1    1    1   -130.42     94.18
    0    0    2   -125.70      1.22
    1    0    2    166.20     -1.72
    0    1    2      0.04    147.30
    1    2    6     15.05     47.36
   17   17   18     -1.00      2.42
   16   18   18     -2.65     -0.33
   17   18   18      1.42     -1.74
   18   18   18      3.92     -0.46
   18   15   19      0.24     -0.03
   17   16   19     -1.29      1.34
   18   16   19     -0.01     -0.16
   16   17   19     -0.30     -0.16
   17   17   19     -0.75     -0.45
   18   17   19      0.95      0.95
   15   18   19     -0.20      1.00
   16   18   19      0.23     -1.33
   17   18   19     -0.53      1.13
   18   18   19     -0.61     -1.39
   13   19   19     -1.14     -0.73
   14   19   19      0.20     -0.57
   15   19   19     -0.31     -0.80
   16   19   19      0.15     -0.22
   17   19   19     -0.40     -1.09
   18   19   19      0.27     -0.29
   19   19   19      0.19      1.62
   19   12   20     -0.66     -0.52
   18   13   20     -0.90      0.15
   19   13   20      1.05     -0.17
   18   14   20      1.60     -1.77
   19   14   20      0.53      1.84
   17   15   20      1.05      0.44
   18   15   20     -0.18      0.35
   19   15   20     -1.09     -0.23
   16   16   20      0.30     -0.19
   17   16   20      0.86      0.23
   18   16   20      2.11      1.49
   19   16   20     -0.84      0.84
   15   17   20     -0.76      0.78
   16   17   20      1.05     -0.35
   17   17   20     -0.34      0.37
   18   17   20     -0.17     -0.32
   19   17   20     -0.83     -1.51
   13   18   20     -0.77     -0.62
   14   18   20     -0.53      0.53
   15   18   20      1.57      1.79
   16   18   20      0.55      1.37
   17   18   20     -1.72      1.69
   18   18   20     -1.50      0.47
   19   18   20     -0.47     -0.44
   12   19   20     -1.11     -0.45
   13   19   20     -1.84     -0.65
   14   19   20     -0.67      0.04
   15   19   20      0.69     -1.99
   16   19   20      0.75     -0.94
   17   19   20      0.28      0.76
   18   19   20     -0.14      0.76
   19   19   20      0.46      0.84
   10   20   20     -0.84      0.59
   11   20   20      0.44     -1.07
   12   20   20      0.77     -0.42
   13   20   20     -0.64      0.29
   14   20   20     -0.34      1.45
   15   20   20     -0.93      0.12
   16   20   20     -1.39     -0.11
   17   20   20      0.15     -0.82
   18   20   20      0.85      0.04
   19   20   20     -0.18     -0.33
   20   20   20     -1.53      0.00
   20    8   21      1.37      0.75
   20    9   21      2.86      2.38
   19   10   21     -0.43      0.79
   20   10   21      0.04     -1.03
   19   11   21     -0.12      1.46
   20   11   21     -0.77     -0.53
   18   12   21     -0.32      1.87
   19   12   21      0.70     -0.03
   20   12   21      0.75     -0.44
   17   13   21     -1.42      1.70
   18   13   21     -0.99     -0.63
   19   13   21     -0.30      0.21
   20   13   21      2.31      0.41
   16   14   21     -1.31      0.43
   17   14   21      0.69      0.17
   18   14   21     -0.93     -0.81
   19   14   21      0.44     -1.09
   20   14   21      1.00     -0.01
   15   15   21     -0.09      0.02
   16   15   21     -1.22     -0.25
   17   15   21     -2.10      0.36
   18   15   21      1.08     -0.23
   19   15   21     -0.08      0.64
   20   15   21     -1.67     -0.35
   14   16   21      0.38      0.01
   15   16   21      0.10     -0.72
   16   16   21     -0.09     -0.63
   17   16   21      0.97     -2.06
   18   16   21      2.12     -0.06
   19   16   21      0.23     -0.07
   20   16   21     -0.12      1.40
   13   17   21     -0.01      0.83
   14   17   21     -0.28     -1.11
   15   17   21     -0.25     -0.36
   16   17   21      0.28     -1.19
   17   17   21      0.70     -0.56
   18   17   21      0.50     -1.46
   19   17   21     -0.55     -0.24
   20   17   21     -0.09     -0.28
   12   18   21     -0.13     -0.09
   13   18   21      1.70      0.74
   14   18   21      1.59      0.38
   15   18   21      0.30      0.16
   16   18   21      0.52      0.08
   17   18   21     -0.88      0.35
   18   18   21      0.63      0.47
   19   18   21      0.16      0.68
   20   18   21      0.34     -0.78
   10   19   21     -1.35      1.04
   11   19   21     -0.09      0.36
   12   19   21      0.17      1.13
   13   19   21      0.53     -1.01
   14   19   21     -0.35     -0.52
   15   19   21      2.17     -0.29
   16   19   21      0.59     -0.26
   17   19   21      0.82      0.28
   18   19   21      0.15      0.60
   19   19   21      0.22     -0.88
    8   20   21      0.54      0.23
    9   20   21     -0.39      0.63
   10   20   21     -1.68     -2.35
   11   20   21     -0.49      2.04
   12   20   21      0.13      1.72
   13   20   21      0.20     -0.04
   14   20   21     -0.51     -0.60
   15   20   21     -0.38     -0.09
   16   20   21      0.71      0.39
   17   20   21      0.97      0.90
   18   20   21     -0.56      0.03
    3   21   21      0.34     -0.50
    4   21   21      0.98     -2.11
    5   21   21     -1.10      0.53
    6   21   21     -0.20      0.42
    7   21   21      0.97     -2.78
    8   21   21      0.13     -0.05
    9   21   21      1.01     -0.19
   10   21   21      0.74     -1.11
   11   21   21     -0.10     -0.93
   12   21   21     -0.03      1.17
   13   21   21      0.08      0.57
   14   21   21      0.37      0.21
   15   21   21     -1.29     -0.83
   16   21   21     -0.01      0.85
   17   21   21      0.07     -0.65
   21    0   22     -0.08     -0.06
   21    1   22      1.63      0.25
   21    2   22     -0.69      0.56
   20    3   22      0.94      0.75
   21    3   22      1.41      1.49
   20    4   22     -1.72      0.28
   21    4   22     -0.11     -1.36
   20    5   22     -1.39      0.59
   21    5   22     -0.92      0.29
   20    6   22      0.83      0.53
   21    6   22     -0.14      1.08
   19    7   22     -0.94     -1.17
   20    7   22     -0.47     -1.18
   21    7   22      1.48     -1.32
   19    8   22     -0.91     -0.03
   20    8   22     -2.33      0.75
   21    8   22     -1.04     -0.99
   19    9   22      0.09     -0.74
   20    9   22      1.12      1.07
   21    9   22     -0.16      0.89
   18   10   22     -2.41     -2.09
   19   10   22     -0.06     -2.23
   20   10   22      0.36      0.93
   21   10   22     -1.90      1.58
   17   11   22     -0.24     -1.65
   18   11   22      0.94     -0.18
   19   11   22     -0.72     -0.14
   20   11   22     -1.29     -0.86
   21   11   22      0.30     -0.85
   17   12   22      0.51     -1.49
   18   12   22      1.95     -0.68
   19   12   22     -1.22      1.40
   20   12   22     -1.59     -0.35
   21   12   22     -0.44     -3.46
   16   13   22     -0.22      0.34
   17   13   22      2.01      0.89
   18   13   22     -0.23      0.39
   19   13   22     -0.74     -0.27
   20   13   22      1.14     -0.18
   21   13   22      0.89      0.08
   15   14   22     -0.30     -0.91
   16   14   22      1.47     -1.91
   17   14   22     -0.64      1.67
   18   14   22     -0.43     -0.06
   19   14   22      0.23     -1.46
   20   14   22      1.46     -0.60
   21   14   22      0.08      0.93
   14   15   22     -0.76      1.69
   15   15   22      0.81      0.61
   16   15   22      0.15      0.93
   17   15   22     -0.61      0.44
   18   15   22     -0.96      0.95
   19   15   22     -0.36     -0.67
   20   15   22      0.11      0.35
   21   15   22      0.74      0.07
   13   16   22     -0.96     -0.18
   14   16   22      1.00      0.23
   15   16   22      0.64      1.29
   16   16   22     -0.30      1.24
   17   16   22     -0.76      0.27
   18   16   22     -0.14     -2.12
   19   16   22      0.21      0.37
   20   16   22      0.73      0.99
   21   16   22     -0.07     -0.13
   11   17   22      0.19      0.69
   12   17   22     -1.35     -1.56
   13   17   22     -1.75      1.07
   14   17   22      0.31     -0.69
   15   17   22     -1.02     -0.81
   16   17   22     -0.40     -0.05
   17   17   22     -1.14     -0.19
   18   17   22      0.71      1.29
   19   17   22     -0.85      0.52
   20   17   22     -0.52     -0.29
   10   18   22     -0.69     -0.04
   11   18   22      1.22     -0.83
   12   18   22      0.70      0.94
   13   18   22      0.27      0.79
   14   18   22     -1.49      0.35
   15   18   22     -0.90      0.89
   16   18   22     -1.58     -1.67
   17   18   22     -0.07     -0.62
   18   18   22      0.61      0.48
   19   18   22     -0.01      0.16
    7   19   22      0.20      1.46
    8   19   22      0.01     -0.31
    9   19   22      0.17      0.64
   10   19   22     -0.88     -1.67
   11   19   22     -0.63      0.83
   12   19   22      0.28     -0.81
   13   19   22      1.29     -0.95
   14   19   22     -1.11     -0.37
   15   19   22     -0.75      1.01
   16   19   22      0.11     -0.05
   17   19   22     -0.44      0.08
   18   19   22     -0.38     -1.51
    3   20   22     -0.64      0.48
    4   20   22     -0.67     -0.31
    5   20   22     -0.85     -0.12
    6   20   22      1.38      0.47
    7   20   22      0.16     -0.55
    8   20   22     -1.10      0.96
    9   20   22      0.42      0.98
   10   20   22      1.48      0.16
   11   20   22     -1.52     -0.41
   12   20   22     -0.44      0.49
   13   20   22     -0.22     -1.04
   14   20   22      0.40     -0.94
   15   20   22      0.11     -0.63
   16   20   22     -0.05      1.39
   17   20   22     -0.23     -0.63
    0   21   22      0.08     -0.06
    1   21   22      0.85      0.05
    2   21   22     -2.08     -1.23
    3   21   22      0.07      1.09
    4   21   22     -0.23     -1.21
    5   21   22      0.36     -0.22
    6   21   22     -0.26      1.64
    7   21   22      0.43     -1.41
    8   21   22     -2.70     -1.88
    9   21   22      0.16      0.38
   10   21   22      0.95      0.01
   11   21   22      2.88      1.07
   12   21   22     -1.23     -0.59
   13   21   22     -1.63      0.94
   14   21   22     -0.78      0.15
   15   21   22      0.36     -0.20
   16   21   22     -0.37     -0.69
    0   22   22      1.71     -0.05
    1   22   22      0.35     -0.98
    2   22   22     -0.53     -0.47
    3   22   22     -0.54      0.67
    4   22   22      1.93     -0.68
    5   22   22     -0.42      0.52
    6   22   22      0.08     -0.15
    7   22   22      0.25      0.06
    8   22   22     -0.03      0.43
    9   22   22     -1.81     -0.09
   10   22   22     -1.41      0.00
   11   22   22      1.50      0.37
   12   22   22      1.11     -0.59
   13   22   22     -0.70     -0.16
   14   22   22      0.40      0.64
   15   22   22     -0.16      0.29
   20    0   23     -0.03     -0.19
   21    0   23     -0.08     -0.05
   22    0   23     -0.01      0.32
   19    1   23      0.51     -0.82
   20    1   23     -0.60     -1.20
   21    1   23     -0.64      0.29
   22    1   23      0.41      0.08
   19    2   23      0.48     -0.52
   20    2   23     -0.32     -0.20
   21    2   23     -0.81      0.56
   22    2   23     -0.23     -0.15
   19    3   23      1.13     -0.91
   20    3   23      1.00      0.50
   21    3   23      1.08     -0.20
   22    3   23      0.55     -0.14
   19    4   23     -0.96      1.00
   20    4   23     -0.10     -0.61
   21    4   23      1.22      0.51
   22    4   23      0.14      0.14
   19    5   23     -0.01      0.80
   20    5   23      0.48      1.52
   21    5   23     -0.81      0.54
   22    5   23      0.23     -0.90
   19    6   23      0.45      0.86
   20    6   23     -0.10      2.13
   21    6   23      0.50     -0.30
   22    6   23     -0.04     -0.38
   18    7   23     -0.15     -0.68
   19    7   23      0.26     -1.06
   20    7   23     -0.11     -0.08
   21    7   23      0.49      0.70
   22    7   23      0.29     -1.02
   18    8   23      1.47      0.85
   19    8   23     -1.66      0.03
   20    8   23     -1.82     -0.29
   21    8   23      1.68     -0.45
   22    8   23      1.36      1.14
   17    9   23      2.88      1.18
   18    9   23      0.25      1.46
   19    9   23      0.38      0.11
   20    9   23     -0.46     -0.52
   21    9   23      0.98     -1.01
   22    9   23      0.88     -0.74
   17   10   23     -0.93      0.96
   18   10   23     -1.54      0.84
   19   10   23      0.91     -0.60
   20   10   23      1.84      1.40
   21   10   23     -0.67      1.32
   22   10   23     -1.55     -0.11
   16   11   23     -0.41     -0.02
   17   11   23     -1.13      0.10
   18   11   23     -1.34     -0.62
   19   11   23      1.84     -0.25
   20   11   23      1.95      1.94
   21   11   23      0.12      0.13
   22   11   23     -0.71      0.06
   15   12   23      0.94      1.09
   16   12   23     -1.60      1.13
   17   12   23     -0.84     -1.06
   18   12   23      0.97     -0.58
   19   12   23     -0.85      1.22
   20   12   23     -1.05      0.89
   21   12   23      0.30     -0.26
   22   12   23     -0.35     -0.13
   14   13   23     -0.05     -0.82
   15   13   23      0.45      0.64
   16   13   23      0.02     -0.74
   17   13   23      0.66      0.55
   18   13   23      2.04      1.19
   19   13   23     -1.17     -0.22
   20   13   23     -1.37     -0.12
   21   13   23     -0.52     -0.60
   22   13   23      0.92     -0.04
   13   14   23      0.30     -0.22
   14   14   23     -1.22      0.46
   15   14   23     -0.56      0.12
   16   14   23     -1.13     -1.57
   17   14   23      1.19     -0.13
   18   14   23      0.48      1.07
   19   14   23     -0.40     -0.03
   20   14   23     -0.79      0.38
   21   14   23     -0.46     -0.48
   12   15   23      0.63     -0.54
   13   15   23     -1.13      1.27
   14   15   23     -0.05      0.83
   15   15   23      0.24     -0.36
   16   15   23      1.04      0.12
   17   15   23      0.93      0.99
   18   15   23     -0.38     -1.06
   19   15   23     -0.24      0.68
   20   15   23      1.19      0.31
   21   15   23     -0.04     -0.35
   11   16   23      0.47     -0.62
   12   16   23     -0.11     -1.72
   13   16   23     -1.53      0.81
   14   16   23      1.36      0.34
   15   16   23      0.91     -1.10
   16   16   23      0.15      0.74
   17   16   23     -1.49      0.15
   18   16   23     -0.69      0.57
   19   16   23      0.03     -1.13
   20   16   23      0.54     -0.67
    9   17   23      0.34     -0.10
   10   17   23     -0.35      1.00
   11   17   23     -0.38      0.59
   12   17   23     -0.82     -0.90
   13   17   23     -0.39     -0.24
   14   17   23      1.07     -0.53
   15   17   23      1.53      0.13
   16   17   23      0.55     -0.87
   17   17   23     -0.40      1.32
   18   17   23      0.15      1.66
   19   17   23      0.05     -0.27
    7   18   23      0.13      0.38
    8   18   23      0.00     -0.25
    9   18   23     -0.21     -0.58
   10   18   23      0.24     -0.57
   11   18   23     -0.21      0.75
   12   18   23      0.46     -0.15
   13   18   23      1.24      0.45
   14   18   23     -0.54     -0.09
   15   18   23     -0.38      0.55
   16   18   23      0.45     -0.45
   17   18   23     -0.30      0.10
   18   18   23      0.99     -0.82
    1   19   23     -0.27      0.85
    2   19   23      0.55      0.01
    3   19   23     -0.66     -0.28
    4   19   23      0.94     -0.05
    5   19   23     -0.33      0.74
    6   19   23      1.03     -0.84
    7   19   23     -0.10     -0.50
    8   19   23     -0.18      1.36
    9   19   23      0.23      1.09
   10   19   23      1.16     -0.98
   11   19   23     -1.41     -1.69
   12   19   23      0.89      1.80
   13   19   23      0.64      1.04
   14   19   23      0.56     -0.50
   15   19   23     -0.19     -0.15
   16   19   23     -0.11      0.92
   17   19   23      0.61     -0.10
    0   20   23     -1.72     -0.14
    1   20   23      1.85      0.39
    2   20   23      0.08     -1.07
    3   20   23      1.04      1.04
    4   20   23     -0.21      1.25
    5   20   23     -0.27     -1.07
    6   20   23      0.36     -0.55
    7   20   23      0.50     -0.09
    8   20   23     -1.04      0.21
    9   20   23      0.69      1.70
   10   20   23      0.56     -0.20
   11   20   23      0.00     -0.55
   12   20   23     -1.08     -1.24
   13   20   23      0.82      0.31
   14   20   23      1.05      0.31
   15   20   23      0.43      0.05
   16   20   23     -0.54     -0.13
    0   21   23     -0.05      0.98
    1   21   23     -0.91      0.32
    2   21   23     -0.25     -0.12
    3   21   23     -1.24      2.16
    4   21   23      0.96     -0.23
    5   21   23     -0.28     -0.57
    6   21   23     -0.64      0.34
    7   21   23     -0.69      1.20
    8   21   23     -0.03     -1.00
    9   21   23     -0.10     -0.19
   10   21   23      0.41      0.46
   11   21   23     -0.05      1.37
   12   21   23      0.48     -0.39
   13   21   23     -1.42      0.40
   14   21   23      0.45      0.56
   15   21   23      0.31      0.14
    0   22   23     -1.44     -0.11
    1   22   23     -0.60     -0.84
    2   22   23     -0.08     -0.18
    3   22   23      0.40      0.55
    4   22   23     -0.02     -0.31
    5   22   23     -0.06     -1.29
    6   22   23     -0.65      2.00
    7   22   23     -0.56      1.10
    8   22   23     -0.29      1.40
    9   22   23      1.02     -1.23
   10   22   23     -0.57     -1.36
   11   22   23      0.34      0.79
   12   22   23      0.14      0.53
   13   22   23      0.64     -0.10
    0   23   23     -0.04     -0.32
    1   23   23     -0.15     -0.13
    2   23   23     -0.96     -0.29
    3   23   23     -0.73      0.11
    4   23   23      0.63     -2.08
    5   23   23     -0.94      0.13
    6   23   23     -0.29      0.34
    7   23   23     -0.38      0.16
    8   23   23     -0.81      0.67
    9   23   23      0.12      0.06
   10   23   23     -0.23     -1.32
   11   23   23     -0.18     -0.15
   18    0   24      0.09      0.05
   19    0   24     -0.14     -0.03
   20    0   24      0.01     -0.07
   21    0   24     -0.56      0.03
   22    0   24     -0.02     -0.13
   23    0   24      1.76     -0.12
   18    1   24      1.19     -0.16
   19    1   24      0.32      0.28
   20    1   24     -1.40     -0.20
   21    1   24     -1.19     -0.08
   22    1   24      1.68      0.80
   23    1   24      0.28     -0.46
   18    2   24      0.16      0.28
   19    2   24      0.80     -0.42
   20    2   24     -0.77      0.10
   21    2   24      0.50      0.04
   22    2   24      0.29      0.39
   23    2   24     -0.47     -0.46
   18    3   24      0.20      0.23
   19    3   24     -0.93     -0.50
   20    3   24     -0.08     -1.08
   21    3   24      0.03      0.58
   22    3   24     -0.15      0.08
   23    3   24     -0.08      0.28
   18    4   24      0.32      0.18
   19    4   24     -0.49     -1.18
   20    4   24      0.60      0.11
   21    4   24     -1.21     -0.04
   22    4   24      0.22     -0.43
   23    4   24     -0.03     -0.03
   18    5   24      0.89     -0.80
   19    5   24      0.54     -0.90
   20    5   24     -0.12     -1.47
   21    5   24      0.35     -1.16
   22    5   24     -0.79      0.89
   23    5   24     -1.49     -0.40
   17    6   24     -0.73      2.07
   18    6   24      0.56      1.35
   19    6   24      0.93      0.14
   20    6   24      0.29     -1.36
   21    6   24     -0.23      0.70
   22    6   24     -0.06     -0.81
   23    6   24      0.36     -0.20
   17    7   24     -1.19     -0.29
   18    7   24      0.78     -0.21
   19    7   24      1.57     -0.69
   20    7   24     -0.07      1.15
   21    7   24     -1.03      0.41
   22    7   24      0.17     -1.12
   23    7   24      0.12     -0.69
   16    8   24     -2.16      0.21
   17    8   24     -0.27     -0.56
   18    8   24     -1.34     -1.02
   19    8   24      0.54     -0.28
   20    8   24     -0.19      0.72
   21    8   24      0.64      0.65
   22    8   24      0.01     -0.34
   23    8   24     -0.03      0.66
   16    9   24      0.35      0.03
   17    9   24      0.73     -0.82
   18    9   24      1.31     -0.15
   19    9   24     -1.34      0.71
   20    9   24     -1.41     -1.04
   21    9   24      0.79     -1.29
   22    9   24      0.76      1.10
   23    9   24     -0.24      0.84
   15   10   24      0.67     -1.12
   16   10   24     -0.55     -0.55
   17   10   24      2.22      0.22
   18   10   24      0.01      0.97
   19   10   24     -0.73      0.01
   20   10   24     -0.73     -1.12
   21   10   24      0.39     -0.91
   22   10   24      0.37      1.13
   14   11   24     -0.91     -0.21
   15   11   24     -1.24     -0.77
   16   11   24      0.03      0.33
   17   11   24      0.53      0.88
   18   11   24     -1.16      0.08
   19   11   24      0.46     -1.30
   20   11   24      0.88     -0.43
   21   11   24     -0.35      0.35
   22   11   24     -0.68     -0.12
   14   12   24     -0.27     -1.08
   15   12   24      0.13      0.47
   16   12   24      0.64      0.69
   17   12   24     -1.83      0.90
   18   12   24     -0.97     -0.42
   19   12   24      1.97     -1.71
   20   12   24      0.84      1.67
   21   12   24     -0.18      1.34
   13   13   24      1.20     -1.75
   14   13   24     -1.33     -0.80
   15   13   24      0.60      0.56
   16   13   24     -0.44     -0.76
   17   13   24     -1.27     -1.04
   18   13   24      0.72     -1.07
   19   13   24      0.07     -0.36
   20   13   24     -0.84      0.28
   21   13   24      0.87     -0.73
   11   14   24     -0.31      0.64
   12   14   24      0.71     -0.60
   13   14   24     -0.08     -0.82
   14   14   24      0.15      0.43
   15   14   24      0.04      1.04
   16   14   24     -1.59      0.21
   17   14   24      0.50     -0.93
   18   14   24      0.84     -0.95
   19   14   24     -1.82      1.25
   20   14   24      0.12      0.67
   10   15   24      0.56      1.52
   11   15   24      0.67      1.17
   12   15   24      0.55     -0.74
   13   15   24     -0.73     -0.56
   14   15   24      0.89      0.50
   15   15   24      0.32     -0.74
   16   15   24     -0.52     -1.10
   17   15   24      2.03     -0.63
   18   15   24      0.43      0.08
   19   15   24      0.11     -0.36
   20   15   24      0.22      0.38
    8   16   24     -0.09     -0.27
    9   16   24     -1.26     -1.66
   10   16   24     -0.40     -0.78
   11   16   24      0.34      1.53
   12   16   24      1.92      0.44
   13   16   24     -0.53      0.58
   14   16   24     -0.59      0.54
   15   16   24     -1.05     -0.59
   16   16   24     -0.06     -1.50
   17   16   24     -0.57      0.46
   18   16   24     -0.29      0.11
   19   16   24      0.55     -0.81
    6   17   24      0.35      1.38
    7   17   24      1.51      0.75
    8   17   24      0.81      0.11
    9   17   24     -0.17     -0.76
   10   17   24     -1.96     -0.08
   11   17   24      0.11      0.96
   12   17   24      0.66      0.50
   13   17   24     -0.07     -0.37
   14   17   24     -0.97     -0.31
   15   17   24      0.51      0.23
   16   17   24      1.34      0.49
   17   17   24      0.02      0.08
   18   17   24      0.67      0.00
    0   18   24     -0.74      0.07
    1   18   24      0.36     -0.61
    2   18   24      0.81     -1.42
    3   18   24     -1.34     -0.29
    4   18   24     -0.58     -0.49
    5   18   24     -0.01      0.79
    6   18   24     -0.11      0.97
    7   18   24     -1.39     -1.29
    8   18   24      1.05      0.12
    9   18   24      0.40      0.64
   10   18   24      0.13      0.25
   11   18   24     -0.88     -0.37
   12   18   24     -0.24     -0.01
   13   18   24     -0.34     -0.46
   14   18   24      0.06     -1.33
   15   18   24     -0.48      0.80
   16   18   24     -0.40      0.80
   17   18   24      0.08     -0.48
    0   19   24      0.16      0.73
    1   19   24      0.98      1.55
    2   19   24     -0.67      0.07
    3   19   24     -1.15     -1.34
    4   19   24      0.31      0.12
    5   19   24      0.27      0.63
    6   19   24      0.08      0.27
    7   19   24     -0.01     -1.61
    8   19   24     -0.03     -0.11
    9   19   24     -0.58     -0.11
   10   19   24      1.31      1.22
   11   19   24      0.17     -0.39
   12   19   24     -1.24      0.15
   13   19   24      0.30      0.14
   14   19   24     -0.18      0.07
   15   19   24     -0.55     -0.47
   16   19   24      0.21     -0.49
    0   20   24      0.10      0.05
    1   20   24     -0.88     -0.66
    2   20   24      0.42     -1.25
    3   20   24     -0.26      0.22
    4   20   24      1.17     -0.22
    5   20   24     -0.51      0.22
    6   20   24     -0.29     -0.51
    7   20   24      1.54      0.66
    8   20   24      0.84     -1.53
    9   20   24     -1.90      0.00
   10   20   24     -0.36      0.51
   11   20   24     -0.10     -0.67
   12   20   24      1.45     -0.85
   13   20   24     -1.05     -0.03
   14   20   24     -0.17      0.25
   15   20   24     -0.17     -0.53
    0   21   24      0.05     -0.12
    1   21   24      0.68      0.80
    2   21   24      0.10      0.40
    3   21   24      0.03      0.02
    4   21   24     -0.05      1.43
    5   21   24     -1.01     -1.33
    6   21   24      0.40     -0.06
    7   21   24      1.57     -0.01
    8   21   24      1.15     -0.07
    9   21   24      0.08     -0.62
   10   21   24     -0.56     -0.49
   11   21   24     -0.86      0.98
   12   21   24      0.19      0.58
   13   21   24     -0.03     -0.04
    0   22   24     -0.75     -0.03
    1   22   24      1.46      0.05
    2   22   24      0.80     -1.07
    3   22   24     -0.46      0.91
    4   22   24      0.71     -0.15
    5   22   24     -0.01      0.55
    6   22   24      0.27      0.97
    7   22   24      0.53     -0.27
    8   22   24      0.21     -0.53
    9   22   24      1.61      0.27
   10   22   24      0.24     -0.81
   11   22   24     -0.84      0.23
    0   23   24     -0.02      2.65
    1   23   24     -0.40      0.33
    2   23   24     -0.54     -0.72
    3   23   24     -0.54      0.57
    4   23   24      0.71     -0.07
    5   23   24      0.30     -0.03
    6   23   24      1.17      1.25
    7   23   24     -0.34     -0.56
    8   23   24     -0.82     -0.01
    9   23   24     -0.03     -0.16
    0   24   24     -1.03      0.00
    1   24   24     -0.03      0.04
    2   24   24     -0.12      0.51
    3   24   24     -0.62      0.88
    4   24   24     -0.19     -0.01
    5   24   24     -0.05      0.21
    6   24   24      0.70     -0.10
    7   24   24      0.50      0.32
   17    0   25     -0.06      0.33
   18    0   25     -0.05     -0.44
   19    0   25     -0.04     -0.68
   20    0   25     -0.09      0.20
   21    0   25     -0.05      0.64
   22    0   25      0.00      1.05
   23    0   25      0.04     -0.74
   24    0   25      0.05     -0.85
   17    1   25     -0.05     -2.38
   18    1   25     -0.46     -0.02
   19    1   25      0.22      0.34
   20    1   25     -0.17      0.08
   21    1   25      0.05      0.14
   22    1   25     -0.71      0.33
   23    1   25      0.79     -0.48
   17    2   25     -0.85     -0.61
   18    2   25      0.26      0.13
   19    2   25     -0.29      0.70
   20    2   25      0.30     -0.38
   21    2   25     -0.07     -0.47
   22    2   25      0.47     -0.60
   23    2   25      0.01     -0.23
   17    3   25      0.18     -1.13
   18    3   25      0.37      0.61
   19    3   25     -0.96      0.29
   20    3   25     -0.52      0.71
   21    3   25     -0.14     -0.38
   22    3   25      0.64      0.38
   23    3   25      0.15      0.01
   16    4   25      0.88     -1.29
   17    4   25     -1.24      0.29
   18    4   25      1.01     -1.05
   19    4   25      0.64      0.81
   20    4   25     -0.02      1.10
   21    4   25      0.05      0.13
   22    4   25      0.70      0.06
   23    4   25      0.66     -0.19
   16    5   25      0.11     -1.45
   17    5   25     -0.43     -0.65
   18    5   25      0.19      0.38
   19    5   25     -1.18     -0.28
   20    5   25      0.03     -0.95
   21    5   25      0.05      1.39
   22    5   25      0.07      0.58
   23    5   25     -0.09      0.24
   16    6   25      2.12     -0.05
   17    6   25      0.57      0.69
   18    6   25     -0.86      0.84
   19    6   25     -1.51     -0.32
   20    6   25     -0.46     -0.29
   21    6   25      0.60      0.91
   22    6   25      1.10      0.94
   23    6   25     -0.57     -0.09
   15    7   25      0.18     -0.09
   16    7   25      1.52      0.08
   17    7   25      1.40     -0.14
   18    7   25     -0.34     -0.39
   19    7   25      0.19      0.18
   20    7   25     -0.73      0.42
   21    7   25     -0.22      0.42
   22    7   25     -0.40     -0.88
   15    8   25      0.21     -0.13
   16    8   25      0.51      0.94
   17    8   25     -2.42      1.25
   18    8   25     -0.60     -0.68
   19    8   25      1.31     -0.21
   20    8   25      0.72      1.06
   21    8   25     -1.21      0.09
   22    8   25     -1.00     -1.29
   14    9   25      0.48      1.43
   15    9   25      2.05      0.98
   16    9   25     -2.15     -1.08
   17    9   25     -0.87     -0.08
   18    9   25      0.47      0.33
   19    9   25      0.35      0.50
   20    9   25      0.19      0.75
   21    9   25     -0.04      0.08
   22    9   25     -0.42      0.35
   13   10   25      0.90     -1.43
   14   10   25      1.87      0.99
   15   10   25     -0.07      0.13
   16   10   25     -1.77     -1.03
   17   10   25      0.79     -0.95
   18   10   25      0.58      0.05
   19   10   25     -0.89      0.97
   20   10   25     -0.48     -0.99
   21   10   25      0.81     -1.09
   13   11   25      0.77      1.21
   14   11   25     -0.67     -0.09
   15   11   25     -0.75     -0.66
   16   11   25      0.80      0.14
   17   11   25      1.19     -0.03
   18   11   25     -0.94      0.84
   19   11   25     -0.84      0.09
   20   11   25     -1.33     -0.88
   21   11   25     -0.46     -0.28
   12   12   25      0.84      1.25
   13   12   25     -0.04      0.69
   14   12   25     -1.62     -1.46
   15   12   25      0.99     -0.08
   16   12   25      2.70      0.29
   17   12   25      0.62      1.38
   18   12   25     -0.33      1.02
   19   12   25      1.01     -0.85
   20   12   25      0.28      0.02
   10   13   25      0.68     -1.08
   11   13   25      0.88     -1.58
   12   13   25     -0.13      0.49
   13   13   25     -0.62     -0.20
   14   13   25     -0.12      0.44
   15   13   25      0.36      0.61
   16   13   25     -0.44     -0.64
   17   13   25     -0.56      0.17
   18   13   25      0.06     -0.52
   19   13   25     -0.03     -0.51
   20   13   25      0.46      0.05
    9   14   25     -1.57      1.68
   10   14   25     -0.29      0.38
   11   14   25      0.78     -1.29
   12   14   25     -1.28     -0.93
   13   14   25     -0.80      0.07
   14   14   25      1.01      1.92
   15   14   25      1.87      1.17
   16   14   25     -1.55      0.81
   17   14   25     -0.98      1.42
   18   14   25     -0.19     -0.21
   19   14   25      0.19      0.31
    7   15   25     -0.55     -1.04
    8   15   25      1.34     -1.28
    9   15   25      1.09      0.41
   10   15   25      1.30      0.51
   11   15   25     -2.13      0.24
   12   15   25      0.48     -0.89
   13   15   25     -0.02     -0.39
   14   15   25      0.35      0.18
   15   15   25      1.24     -0.47
   16   15   25      0.08     -0.35
   17   15   25     -0.62      0.37
   18   15   25      0.13      0.29
    4   16   25      0.59      1.86
    5   16   25     -0.23     -0.74
    6   16   25     -1.00      0.21
    7   16   25     -0.42      0.11
    8   16   25     -1.87     -0.33
    9   16   25      1.35     -0.87
   10   16   25     -0.01     -1.15
   11   16   25     -1.21      0.08
   12   16   25      0.71      0.73
   13   16   25      0.37     -0.77
   14   16   25     -1.08      0.59
   15   16   25     -0.69      1.23
   16   16   25     -0.92     -0.07
   17   16   25     -0.08     -0.56
    0   17   25      0.01      2.18
    1   17   25      0.74      0.43
    2   17   25      1.04     -0.73
    3   17   25     -0.84      1.14
    4   17   25     -0.01      0.80
    5   17   25      1.56     -0.88
    6   17   25      0.85     -1.17
    7   17   25     -0.33     -0.03
    8   17   25     -1.15      1.94
    9   17   25      0.34      0.20
   10   17   25     -0.16     -1.82
   11   17   25      0.43      0.81
   12   17   25      1.04      0.14
   13   17   25     -0.18      0.29
   14   17   25     -0.03     -0.29
   15   17   25     -0.42      0.56
   16   17   25      0.32     -0.19
    0   18   25     -1.73     -0.03
    1   18   25      1.14     -0.71
    2   18   25      0.82      0.49
    3   18   25     -0.73     -0.86
    4   18   25      0.21      1.71
    5   18   25      0.27     -0.93
    6   18   25      1.20     -0.61
    7   18   25     -0.93     -0.43
    8   18   25     -0.78      1.82
    9   18   25     -0.24     -1.10
   10   18   25      0.33      0.54
   11   18   25      1.09     -1.18
   12   18   25     -0.95     -0.21
   13   18   25      0.18      0.29
   14   18   25      0.27      0.38
   15   18   25      0.05     -0.36
    0   19   25      0.15     -0.68
    1   19   25     -0.18      0.72
    2   19   25      0.29      1.09
    3   19   25      0.27      0.95
    4   19   25      0.19     -0.53
    5   19   25      0.30     -0.71
    6   19   25     -1.03      0.44
    7   19   25     -0.64      0.08
    8   19   25      0.20     -1.78
    9   19   25     -0.77      0.40
   10   19   25      0.40      2.29
   11   19   25      0.93     -0.78
   12   19   25     -0.31     -0.70
   13   19   25     -0.87      0.44
   14   19   25      0.29      0.61
    0   20   25     -0.25     -0.13
    1   20   25     -1.82      0.18
    2   20   25      0.14      0.25
    3   20   25      0.06     -1.08
    4   20   25      1.29      0.03
    5   20   25      0.12      0.08
    6   20   25     -0.84      1.18
    7   20   25     -0.79     -0.51
    8   20   25      0.37      0.14
    9   20   25     -1.45      0.17
   10   20   25      0.63      0.28
   11   20   25     -0.05     -0.46
   12   20   25      0.18      0.02
   13   20   25     -0.16     -0.74
    0   21   25      0.09      0.18
    1   21   25      1.01      0.81
    2   21   25      0.70     -0.08
    3   21   25     -0.83      0.10
    4   21   25     -0.09     -0.19
    5   21   25     -0.22     -0.53
    6   21   25     -0.35     -0.90
    7   21   25     -0.01     -0.55
    8   21   25     -1.12      0.46
    9   21   25      0.39      0.60
   10   21   25      0.43     -0.41
   11   21   25     -0.68      0.07
    0   22   25     -0.16     -0.04
    1   22   25      1.26     -0.40
    2   22   25     -0.03     -1.32
    3   22   25     -0.18      0.27
    4   22   25      1.03      1.25
    5   22   25     -0.78     -0.52
    6   22   25     -0.16     -0.75
    7   22   25     -0.33     -0.81
    8   22   25     -0.43      0.40
    9   22   25     -0.22      0.25
    0   23   25      0.12      0.68
    1   23   25      0.72      0.19
    2   23   25     -0.24     -0.57
    3   23   25     -0.55      0.25
    4   23   25      0.71      0.05
    5   23   25      0.56     -0.39
    6   23   25     -0.01     -0.37
    0   24   25      0.57     -0.04
   15    0   26      0.81     -0.01
   16    0   26      0.25      0.06
   17    0   26      0.06      0.08
   18    0   26      0.05      0.07
   19    0   26      1.52     -0.06
   20    0   26      0.76     -0.05
   21    0   26      0.57     -0.04
   22    0   26     -0.45     -0.01
   15    1   26     -0.01     -0.93
   16    1   26      0.66      0.00
   17    1   26     -1.82      0.84
   18    1   26     -1.75      0.59
   19    1   26      0.64      0.21
   20    1   26      1.87     -0.05
   21    1   26      0.04     -0.08
   22    1   26     -0.21     -0.03
   15    2   26      0.08     -0.05
   16    2   26     -0.24      1.35
   17    2   26      0.14     -0.38
   18    2   26     -0.45      1.02
   19    2   26     -0.25      0.00
   20    2   26      0.52      0.27
   21    2   26      0.13      0.05
   22    2   26     -0.66      0.18
   15    3   26     -2.29      0.60
   16    3   26      0.35     -0.56
   17    3   26     -0.76      0.08
   18    3   26      1.17     -0.16
   19    3   26     -0.21      0.29
   20    3   26     -0.93      0.13
   21    3   26     -0.64      0.00
   22    3   26      0.03      0.09
   15    4   26      0.42     -0.44
   16    4   26     -1.37      1.41
   17    4   26     -2.32      0.39
   18    4   26      1.92      0.60
   19    4   26      0.75     -0.42
   20    4   26     -0.02     -0.88
   21    4   26     -0.36     -0.47
   22    4   26     -0.21     -0.29
   14    5   26     -0.13      0.42
   15    5   26     -1.62      0.35
   16    5   26     -0.78     -2.13
   17    5   26     -0.29     -0.41
   18    5   26      0.09      0.01
   19    5   26      0.37      0.07
   20    5   26      0.26     -0.25
   21    5   26     -1.00     -0.23
   22    5   26      0.03     -0.41
   14    6   26     -0.26      0.67
   15    6   26     -1.60     -0.41
   16    6   26      0.28      0.40
   17    6   26      0.22     -0.65
   18    6   26     -0.53     -0.47
   19    6   26     -0.12      0.43
   20    6   26      0.13     -0.61
   21    6   26      1.03     -0.18
   22    6   26      0.51      0.01
   13    7   26      0.58      0.69
   14    7   26     -0.21     -0.93
   15    7   26     -0.88     -1.43
   16    7   26      0.58     -0.11
   17    7   26      0.65     -1.08
   18    7   26      0.70      0.24
   19    7   26     -0.40     -0.03
   20    7   26      0.03     -1.12
   21    7   26      0.94     -0.07
   13    8   26     -1.15     -0.04
   14    8   26     -0.79     -1.86
   15    8   26      1.19     -0.14
   16    8   26      0.56     -0.43
   17    8   26     -0.12      0.51
   18    8   26      0.24      0.76
   19    8   26     -0.13     -1.45
   20    8   26      0.19     -0.14
   21    8   26     -0.14      0.01
   12    9   26     -0.19      2.80
   13    9   26      0.12     -0.69
   14    9   26     -0.68      0.76
   15    9   26      0.42     -0.61
   16    9   26      0.97     -0.53
   17    9   26     -0.15      1.30
   18    9   26      0.17     -0.58
   19    9   26      1.32     -0.41
   20    9   26      0.58      1.50
   21    9   26     -0.65      0.84
   11   10   26     -0.97      0.15
   12   10   26     -1.03      0.22
   13   10   26      1.17     -1.14
   14   10   26      0.72     -0.05
   15   10   26      0.30      0.61
   16   10   26     -0.43      1.11
   17   10   26     -0.44     -0.67
   18   10   26      0.58     -1.41
   19   10   26      0.91      0.38
   20   10   26      0.58     -0.27
   10   11   26     -0.83      1.31
   11   11   26     -2.12      0.47
   12   11   26      0.43     -0.36
   13   11   26      0.44     -0.83
   14   11   26      0.04      0.18
   15   11   26     -1.17      1.58
   16   11   26     -1.58      0.62
   17   11   26     -0.03     -1.50
   18   11   26      0.23      0.45
   19   11   26     -0.71      0.98
   20   11   26     -0.53      0.19
    9   12   26      1.39      0.56
   10   12   26     -1.01      1.57
   11   12   26     -0.36      0.86
   12   12   26      0.39      0.21
   13   12   26      0.25      0.36
   14   12   26     -0.51     -0.22
   15   12   26     -0.54     -0.65
   16   12   26      0.75     -0.87
   17   12   26      1.48      0.52
   18   12   26      0.07      0.55
   19   12   26     -0.60      0.18
    7   13   26      0.32      0.61
    8   13   26     -0.47     -0.54
    9   13   26     -1.88     -1.68
   10   13   26      0.11     -0.87
   11   13   26      1.12     -0.29
   12   13   26     -0.98     -0.34
   13   13   26     -0.78      0.84
   14   13   26     -1.11     -0.33
   15   13   26     -0.27     -1.63
   16   13   26     -0.20     -1.66
   17   13   26      0.22      0.95
   18   13   26     -0.27     -0.44
    5   14   26     -0.99      1.46
    6   14   26     -0.20      0.01
    7   14   26      1.15      1.81
    8   14   26      1.47      1.26
    9   14   26     -1.03     -0.11
   10   14   26     -0.10      0.36
   11   14   26     -0.46      0.31
   12   14   26      0.24      1.10
   13   14   26      0.00     -0.21
   14   14   26     -0.47     -0.47
   15   14   26      0.67     -0.21
   16   14   26     -0.06     -0.19
   17   14   26     -0.67      0.45
   18   14   26      0.32     -0.12
    0   15   26      0.16     -0.37
    1   15   26      1.11      0.51
    2   15   26      1.14      0.83
    3   15   26      1.09     -1.14
    4   15   26     -0.69     -0.79
    5   15   26      0.10     -0.20
    6   15   26     -0.52      0.48
    7   15   26      0.06      0.75
    8   15   26      1.07     -0.92
    9   15   26      0.97      0.46
   10   15   26     -0.50     -0.96
   11   15   26     -1.04     -0.35
   12   15   26      0.63      1.97
   13   15   26      1.17     -1.86
   14   15   26     -0.41     -1.46
   15   15   26      0.61      0.18
   16   15   26     -0.03     -0.34
   17   15   26      0.40     -0.09
    0   16   26     -2.43      0.05
    1   16   26     -1.11     -0.53
    2   16   26     -0.30     -0.75
    3   16   26      0.09     -0.57
    4   16   26     -0.49     -0.50
    5   16   26      0.80      0.79
    6   16   26     -1.61      0.28
    7   16   26     -0.08     -0.03
    8   16   26      0.25      0.09
    9   16   26      0.43      1.30
   10   16   26      0.02     -0.99
   11   16   26     -1.52      1.01
   12   16   26      0.23     -0.32
   13   16   26      0.26     -0.63
   14   16   26      0.03     -0.49
   15   16   26     -0.23      0.52
   16   16   26      0.18      0.39
    0   17   26      0.19      0.75
    1   17   26      0.96      0.68
    2   17   26     -0.90      0.88
    3   17   26     -0.38     -1.92
    4   17   26      0.30      1.77
    5   17   26     -0.28      0.18
    6   17   26      0.06     -0.44
    7   17   26      0.06     -0.54
    8   17   26     -0.09      0.72
    9   17   26      1.05     -0.40
   10   17   26     -0.04      1.04
   11   17   26     -0.32      0.26
   12   17   26     -0.09     -0.15
   13   17   26      0.46     -0.02
   14   17   26      0.23     -0.09
   15   17   26      0.06     -0.26
    0   18   26     -0.07      0.04
    1   18   26     -0.80     -1.18
    2   18   26      0.08     -0.48
    3   18   26      0.67      0.02
    4   18   26     -1.52     -0.29
    5   18   26      0.44     -0.70
    6   18   26      0.49      1.18
    7   18   26      1.36      1.37
    8   18   26      0.03     -0.52
    9   18   26     -0.30     -0.83
   10   18   26     -0.82      0.21
   11   18   26      0.95     -0.37
   12   18   26      0.05     -0.42
   13   18   26      0.03      0.65
   14   18   26      0.03      0.18
    0   19   26      0.05     -1.30
    1   19   26     -0.64     -1.20
    2   19   26      1.20      1.22
    3   19   26     -0.58     -0.23
    4   19   26     -0.50     -0.01
    5   19   26     -1.52     -1.06
    6   19   26     -0.17      0.29
    7   19   26      0.99      0.79
    8   19   26      1.54      0.68
    9   19   26     -1.15     -1.19
   10   19   26     -0.19     -0.05
   11   19   26      0.28      0.23
   12   19   26     -0.15      0.69
    0   20   26     -0.94     -0.15
    1   20   26     -0.35      0.35
    2   20   26     -0.21     -0.31
    3   20   26     -0.35     -1.08
    4   20   26      0.25      0.51
    5   20   26      0.47      0.37
    6   20   26     -0.14      0.86
    7   20   26      0.09      1.06
    8   20   26      0.19      0.44
    9   20   26      1.62     -0.44
   10   20   26     -0.06     -0.18
   11   20   26     -1.33     -0.27
    0   21   26     -0.03     -0.17
    1   21   26      0.38      0.89
    2   21   26     -0.13     -0.83
    3   21   26     -0.94     -0.23
    4   21   26     -0.03     -0.25
    5   21   26      0.12     -0.41
    6   21   26      0.06      0.69
    7   21   26     -0.53     -0.23
    8   21   26      0.42      0.13
    9   21   26      0.32      0.21
    0   22   26     -1.86      0.02
    1   22   26     -0.43     -0.37
    2   22   26      0.44     -0.48
    3   22   26     -0.39      0.05
    4   22   26     -0.33      0.30
    5   22   26      0.09      0.34
    6   22   26      0.18      0.18
   13    0   27      0.31     -2.10
   14    0   27     -0.08      0.41
   15    0   27      0.00      0.38
   16    0   27      0.16     -0.97
   17    0   27      0.01     -1.65
   18    0   27      0.06     -1.16
   19    0   27     -0.10      0.67
   20    0   27     -0.03     -0.67
   21    0   27      0.09     -0.50
   13    1   27      1.36      1.74
   14    1   27     -0.61      0.09
   15    1   27      0.40     -2.22
   16    1   27     -0.02      1.19
   17    1   27      0.65      0.20
   18    1   27     -0.50     -0.20
   19    1   27     -0.88     -0.65
   20    1   27     -0.52     -0.71
   21    1   27     -0.14     -0.37
   13    2   27      0.61      1.15
   14    2   27      1.28     -0.19
   15    2   27     -0.02      0.04
   16    2   27      2.02     -0.17
   17    2   27      0.56      0.64
   18    2   27      0.18     -0.03
   19    2   27      0.38     -1.27
   20    2   27      0.18     -0.14
   21    2   27     -0.15      0.32
   13    3   27      0.62      0.52
   14    3   27     -0.45      0.27
   15    3   27      1.16      0.69
   16    3   27      0.27     -0.23
   17    3   27     -1.39     -0.83
   18    3   27      1.02      0.41
   19    3   27      0.45     -0.51
   20    3   27      0.01      0.14
   21    3   27      0.40      0.49
   13    4   27     -0.06     -1.61
   14    4   27      0.25      0.71
   15    4   27      0.76      2.23
   16    4   27      1.45     -0.09
   17    4   27      0.25      1.18
   18    4   27     -0.69      0.27
   19    4   27     -0.61     -0.21
   20    4   27      1.04     -0.09
   21    4   27     -0.16      0.43
   12    5   27      0.47     -0.25
   13    5   27      1.18     -0.40
   14    5   27     -0.94      1.25
   15    5   27      0.37     -0.78
   16    5   27      0.85      1.27
   17    5   27      0.09     -0.53
   18    5   27     -0.20     -1.04
   19    5   27     -0.13      1.42
   20    5   27     -0.45      0.83
   21    5   27     -0.46      0.06
   12    6   27     -0.81      0.79
   13    6   27     -0.68      1.18
   14    6   27      1.53      0.32
   15    6   27      0.48      0.48
   16    6   27     -1.77      1.75
   17    6   27     -0.42     -0.34
   18    6   27      0.29      0.19
   19    6   27      0.07      0.64
   20    6   27     -0.71      0.07
   11    7   27      1.35     -0.24
   12    7   27      0.09      0.61
   13    7   27     -0.22      0.06
   14    7   27      1.34      1.63
   15    7   27     -1.20      0.58
   16    7   27     -0.50     -0.89
   17    7   27     -0.16     -0.03
   18    7   27      0.07      1.30
   19    7   27     -0.03     -0.38
   20    7   27     -0.28      0.21
   10    8   27     -1.14      0.06
   11    8   27      0.01      0.13
   12    8   27     -0.91     -1.39
   13    8   27      1.49     -0.87
   14    8   27     -1.60      1.60
   15    8   27     -1.07     -0.56
   16    8   27      0.58     -0.21
   17    8   27     -0.55      0.14
   18    8   27     -0.78      0.72
   19    8   27     -1.13     -0.47
   20    8   27     -0.58     -0.57
    9    9   27      0.16     -1.24
   10    9   27      0.43      0.54
   11    9   27     -0.33     -1.41
   12    9   27      1.51      0.96
   13    9   27      0.58      2.15
   14    9   27     -1.77     -1.15
   15    9   27      0.00     -0.21
   16    9   27      0.18      0.77
   17    9   27     -0.39     -0.53
   18    9   27     -0.27      0.17
   19    9   27     -0.59      0.62
    8   10   27      0.65     -0.57
    9   10   27     -0.27     -0.75
   10   10   27      1.48     -0.88
   11   10   27      1.27     -1.58
   12   10   27      0.02      2.22
   13   10   27     -1.36     -1.78
   14   10   27      0.26     -1.43
   15   10   27      0.96      0.11
   16   10   27      0.86      0.50
   17   10   27     -0.01     -0.27
   18   10   27     -0.91     -0.40
   19   10   27      0.28     -0.93
    7   11   27     -0.59      0.21
    8   11   27     -0.62     -0.63
    9   11   27     -0.10      1.49
   10   11   27      1.14     -0.73
   11   11   27      1.34      0.96
   12   11   27     -0.66      0.06
   13   11   27     -0.23     -1.37
   14   11   27      0.54      1.35
   15   11   27     -0.22      0.40
   16   11   27     -0.45     -0.17
   17   11   27     -0.77      0.16
   18   11   27     -0.08     -0.91
    5   12   27      0.71     -0.11
    6   12   27      0.17      0.27
    7   12   27     -0.63     -1.41
    8   12   27     -0.14     -0.40
    9   12   27      0.51      1.34
   10   12   27      1.45      0.78
   11   12   27      0.03     -0.18
   12   12   27      0.02     -2.28
   13   12   27      0.83      1.00
   14   12   27      1.34      1.63
   15   12   27      0.66      0.38
   16   12   27     -0.98      0.08
   17   12   27      0.12     -0.18
   18   12   27      1.03     -0.24
    0   13   27     -0.07     -2.53
    1   13   27     -0.39     -0.69
    2   13   27      0.14      0.52
    3   13   27     -1.32      1.48
    4   13   27     -0.29     -0.76
    5   13   27      0.44     -1.64
    6   13   27      1.10     -1.26
    7   13   27     -0.48      0.15
    8   13   27     -0.70      0.40
    9   13   27     -0.02      0.17
   10   13   27     -1.00      0.86
   11   13   27     -0.06     -1.02
   12   13   27      0.74     -0.64
   13   13   27      0.36      0.96
   14   13   27     -0.33      0.01
   15   13   27      0.31      0.37
   16   13   27     -0.14     -0.33
   17   13   27     -0.32     -0.03
    0   14   27      0.27     -0.01
    1   14   27      0.05      0.63
    2   14   27     -1.43      0.11
    3   14   27     -1.03      1.12
    4   14   27      0.12      1.29
    5   14   27     -0.45      0.54
    6   14   27      0.10     -1.63
    7   14   27     -1.13     -0.58
    8   14   27      0.95     -0.69
    9   14   27      0.91     -0.50
   10   14   27     -0.11     -0.12
   11   14   27     -0.23      0.70
   12   14   27     -0.11      2.13
   13   14   27      0.68     -0.28
   14   14   27     -1.35      0.00
   15   14   27      0.11      1.00
   16   14   27      0.55     -0.51
    0   15   27     -0.05     -0.52
    1   15   27      1.14     -0.61
    2   15   27      0.53     -0.81
    3   15   27      0.66      0.47
    4   15   27     -0.13     -0.14
    5   15   27      1.26      1.30
    6   15   27      0.44     -0.77
    7   15   27     -0.31      0.35
    8   15   27     -0.97     -0.07
    9   15   27     -1.18     -0.55
   10   15   27      1.50     -0.98
   11   15   27      0.37      0.36
   12   15   27     -0.24      0.29
   13   15   27     -0.08     -0.12
   14   15   27     -0.81      0.37
   15   15   27     -0.41      0.37
    0   16   27     -1.21      0.12
    1   16   27      0.31      0.56
    2   16   27     -1.24      0.20
    3   16   27     -0.37     -1.21
    4   16   27     -0.43      0.12
    5   16   27      0.46      0.00
    6   16   27      1.20     -0.76
    7   16   27      0.22     -0.19
    8   16   27     -0.32     -0.68
    9   16   27     -0.62      0.66
   10   16   27      0.28      0.42
   11   16   27      0.70     -1.10
   12   16   27      0.11      0.12
   13   16   27     -0.72      0.34
   14   16   27     -0.20     -0.07
    0   17   27      0.14      1.64
    1   17   27      0.75      1.00
    2   17   27      0.19      0.86
    3   17   27      1.33      0.22
    4   17   27     -1.20     -0.11
    5   17   27      0.47      0.67
    6   17   27     -1.16      0.39
    7   17   27     -0.39     -1.35
    8   17   27     -0.11     -1.09
    9   17   27      0.34      1.25
   10   17   27     -0.19      0.65
   11   17   27     -0.04     -0.13
   12   17   27     -0.51     -0.40
   13   17   27     -0.17      0.12
    0   18   27     -0.09      0.19
    1   18   27     -1.06     -0.07
    2   18   27      0.08      1.33
    3   18   27      0.99     -1.01
    4   18   27      1.35      0.10
    5   18   27      0.34      0.54
    6   18   27     -0.11     -0.38
    7   18   27     -0.26     -0.66
    8   18   27      0.38      0.05
    9   18   27     -0.36     -0.20
   10   18   27      0.19      0.43
   11   18   27      0.16      0.45
   12   18   27     -0.04     -0.47
    0   19   27      0.17      0.20
    1   19   27     -0.07     -0.21
    2   19   27      0.39      0.76
    3   19   27     -0.03      0.05
    4   19   27     -0.78      1.31
    5   19   27      0.33     -0.71
    6   19   27     -0.09     -1.56
    7   19   27     -0.42     -0.25
    8   19   27     -0.56      0.17
    9   19   27      0.07     -0.65
   10   19   27     -0.40      0.11
    0   20   27      0.17      0.00
    1   20   27      0.36      0.86
    2   20   27      0.39     -0.24
    3   20   27     -0.46      0.53
    4   20   27      0.39      0.81
    5   20   27      0.73      0.00
    6   20   27      0.47      0.09
    7   20   27      0.15     -0.12
    8   20   27     -0.01     -0.29
    0   21   27      0.04      0.16
    1   21   27      0.48      0.18
    2   21   27      0.29      0.06
    3   21   27     -0.28      0.12
    4   21   27      0.00      0.10
    5   21   27     -0.29     -0.23
   11    0   28     -0.15     -0.01
   12    0   28     -2.28     -0.10
   13    0   28     -1.51     -0.10
   14    0   28     -0.18      0.05
   15    0   28     -0.16      0.03
   16    0   28     -1.27     -0.07
   17    0   28      0.65     -0.08
   18    0   28      0.04      0.11
   19    0   28     -0.13      0.00
   20    0   28      0.77      0.04
   11    1   28      0.67     -0.81
   12    1   28      1.10     -1.43
   13    1   28      0.84     -0.94
   14    1   28     -0.11     -0.35
   15    1   28     -2.36      0.64
   16    1   28     -0.43      0.22
   17    1   28      0.74      0.21
   18    1   28      0.19      0.27
   19    1   28     -0.58      0.95
   20    1   28     -0.76      0.41
   11    2   28     -0.44     -0.53
   12    2   28      1.01     -0.75
   13    2   28      1.21     -0.54
   14    2   28     -1.07     -1.89
   15    2   28     -0.41     -0.67
   16    2   28      0.46      0.12
   17    2   28     -0.72     -0.42
   18    2   28      0.65      0.68
   19    2   28      0.32      0.24
   20    2   28     -0.52     -0.29
   10    3   28     -1.62     -0.09
   11    3   28      1.45      0.63
   12    3   28     -0.07      1.01
   13    3   28      0.65     -0.37
   14    3   28      0.24     -1.55
   15    3   28     -0.34      0.18
   16    3   28     -0.19     -1.38
   17    3   28     -1.02      0.04
   18    3   28     -0.43      0.50
   19    3   28      0.05     -0.33
   20    3   28      0.58     -0.12
   10    4   28      0.08      0.64
   11    4   28      0.37      0.41
   12    4   28     -0.56     -0.96
   13    4   28      1.01      0.84
   14    4   28     -1.17      0.56
   15    4   28      0.96     -0.65
   16    4   28      1.58     -0.58
   17    4   28      0.23      0.20
   18    4   28     -0.77     -0.56
   19    4   28     -0.37      0.15
   20    4   28      0.39     -0.27
   10    5   28     -0.74      0.64
   11    5   28      0.28     -2.35
   12    5   28     -0.24      0.59
   13    5   28     -0.65     -0.07
   14    5   28     -0.06     -0.72
   15    5   28      0.85     -0.15
   16    5   28     -0.58     -0.11
   17    5   28      0.76     -0.55
   18    5   28      0.55     -0.30
   19    5   28     -0.06     -0.16
    9    6   28      0.48      1.19
   10    6   28     -0.59     -0.66
   11    6   28     -0.59      0.28
   12    6   28     -1.22      0.94
   13    6   28     -0.11     -2.20
   14    6   28      0.66     -0.13
   15    6   28      0.30     -0.10
   16    6   28     -0.20      0.56
   17    6   28      0.14      0.83
   18    6   28      0.04      0.09
   19    6   28      0.97     -0.74
    8    7   28     -0.42      0.74
    9    7   28      0.07     -0.35
   10    7   28      0.10     -0.68
   11    7   28      0.26      1.56
   12    7   28     -0.01     -0.43
   13    7   28      0.52     -0.75
   14    7   28     -0.13      0.10
   15    7   28      0.49     -1.37
   16    7   28      0.17      0.57
   17    7   28     -0.30     -0.42
   18    7   28      0.98      0.26
   19    7   28      1.35      0.41
    7    8   28     -0.17      0.02
    8    8   28     -0.74      0.60
    9    8   28      0.91     -0.90
   10    8   28     -1.01      0.68
   11    8   28     -0.66     -1.13
   12    8   28     -0.84     -0.42
   13    8   28     -0.21      1.15
   14    8   28      1.17     -0.46
   15    8   28     -0.10     -0.31
   16    8   28     -0.21      0.03
   17    8   28      0.55     -0.83
   18    8   28      0.23      0.28
    6    9   28     -0.07     -0.98
    7    9   28     -1.54      0.76
    8    9   28      0.49      0.77
    9    9   28     -0.77      0.50
   10    9   28     -1.03      0.54
   11    9   28      0.52     -1.56
   12    9   28     -1.09     -0.25
   13    9   28      1.48     -0.35
   14    9   28      0.40      1.21
   15    9   28     -1.35      0.61
   16    9   28      0.24      0.17
   17    9   28      0.94     -0.53
   18    9   28     -0.05      0.69
    3   10   28      0.24     -0.63
    4   10   28     -0.99      0.76
    5   10   28      1.75     -0.30
    6   10   28      0.81     -0.70
    7   10   28      0.17      0.33
    8   10   28      0.58     -1.25
    9   10   28     -1.00      0.08
   10   10   28     -0.38      1.00
   11   10   28     -1.22      0.14
   12   10   28      0.17     -0.59
   13   10   28      0.67     -0.49
   14   10   28     -1.38     -0.47
   15   10   28      0.60     -0.78
   16   10   28      1.27      0.24
   17   10   28      0.09      0.71
    0   11   28     -0.11     -0.69
    1   11   28     -0.20     -0.25
    2   11   28      0.26     -0.58
    3   11   28     -0.35     -1.05
    4   11   28     -0.76      0.49
    5   11   28     -0.08      1.19
    6   11   28     -0.68      0.51
    7   11   28      0.98      0.13
    8   11   28     -0.76     -1.07
    9   11   28     -0.67     -0.86
   10   11   28      0.93     -1.31
   11   11   28      0.04     -0.56
   12   11   28      0.53      1.54
   13   11   28     -1.62      0.71
   14   11   28     -0.49     -0.73
   15   11   28      0.93     -1.52
   16   11   28     -0.58     -0.09
   17   11   28     -0.15      0.71
    0   12   28      2.17      0.07
    1   12   28     -1.02      0.35
    2   12   28      0.67     -0.59
    3   12   28      1.07     -1.34
    4   12   28      1.07      0.75
    5   12   28     -0.46      0.94
    6   12   28     -0.35      1.06
    7   12   28      0.80      1.69
    8   12   28     -0.98      0.24
    9   12   28      0.26     -0.22
   10   12   28     -0.06     -1.81
   11   12   28      0.58      0.24
   12   12   28     -1.29      0.28
   13   12   28     -0.56     -0.51
   14   12   28      1.42      0.08
   15   12   28      0.19      0.27
   16   12   28     -0.28     -0.35
    0   13   28      0.23      0.06
    1   13   28      0.21     -0.66
    2   13   28      0.82     -0.54
    3   13   28     -0.37     -1.01
    4   13   28      0.12     -0.64
    5   13   28     -0.49     -1.61
    6   13   28      0.46      0.20
    7   13   28      0.04      0.31
    8   13   28      1.91      1.56
    9   13   28      0.84      1.06
   10   13   28     -1.18     -0.41
   11   13   28     -0.58     -0.07
   12   13   28      0.16     -0.83
   13   13   28      1.73     -1.07
   14   13   28      0.04     -0.16
   15   13   28      0.11      0.72
    0   14   28     -0.39      0.04
    1   14   28      0.59      0.92
    2   14   28      1.35      0.86
    3   14   28     -0.02      1.16
    4   14   28     -0.81     -0.30
    5   14   28     -0.38      0.43
    6   14   28     -0.99     -0.14
    7   14   28     -1.41     -0.76
    8   14   28      0.10     -0.18
    9   14   28      0.72     -0.34
   10   14   28     -0.16      0.70
   11   14   28     -0.81     -0.15
   12   14   28     -0.10     -0.53
   13   14   28      0.98      0.12
   14   14   28     -0.43     -0.55
    0   15   28     -0.05     -1.80
    1   15   28      0.04     -0.15
    2   15   28      0.05     -0.34
    3   15   28      0.70      0.04
    4   15   28      1.19      0.31
    5   15   28     -0.30      0.29
    6   15   28      1.17      0.24
    7   15   28     -0.13      1.99
    8   15   28     -0.44      0.39
    9   15   28     -0.90      0.00
   10   15   28      0.62      0.67
   11   15   28      0.57     -0.33
   12   15   28     -0.38      0.44
   13   15   28      0.01      0.23
    0   16   28      0.14      0.09
    1   16   28     -0.11     -0.67
    2   16   28     -1.41     -0.35
    3   16   28     -0.41      0.63
    4   16   28     -0.62     -1.08
    5   16   28      0.22     -0.62
    6   16   28     -0.07     -0.10
    7   16   28      0.62      0.06
    8   16   28      0.19     -0.08
    9   16   28     -0.30     -0.46
   10   16   28      0.43     -0.90
   11   16   28      0.24     -0.50
   12   16   28      0.07      0.20
    0   17   28     -0.05     -1.52
    1   17   28      0.85     -1.03
    2   17   28     -0.33      0.75
    3   17   28     -0.05     -0.05
    4   17   28     -0.50     -0.45
    5   17   28     -1.07      0.62
    6   17   28     -0.19      0.43
    7   17   28     -0.76      0.86
    8   17   28      0.09      0.55
    9   17   28      0.11      0.21
   10   17   28     -0.55     -0.34
   11   17   28     -0.33     -0.23
    0   18   28      0.67      0.02
    1   18   28     -0.61     -0.59
    2   18   28     -0.32     -0.35
    3   18   28      1.21     -1.34
    4   18   28     -0.21     -0.01
    5   18   28      0.51      0.12
    6   18   28      0.35     -0.11
    7   18   28     -0.66      0.33
    8   18   28      0.92      0.61
    9   18   28      0.93     -0.35
    0   19   28      0.13     -0.19
    1   19   28     -0.10      0.03
    2   19   28      0.10     -0.65
    3   19   28     -0.25     -0.73
    4   19   28     -0.47      0.00
    5   19   28      0.23      0.30
    6   19   28     -0.92     -0.26
    7   19   28     -1.01     -0.46
    0   20   28     -0.16      0.05
    1   20   28     -0.18     -0.21
    2   20   28      0.33      0.03
    3   20   28     -0.30     -0.16
    4   20   28      0.54      0.07
    8    0   29     -0.08     -0.13
    9    0   29      0.07     -0.51
   10    0   29      0.00      1.59
   11    0   29      0.08      1.35
   12    0   29     -0.25      4.00
   13    0   29      0.00      2.13
   14    0   29      0.06     -0.12
   15    0   29      0.03     -0.61
   16    0   29     -0.02     -0.52
   17    0   29      0.02      0.80
   18    0   29      0.03     -0.68
    7    1   29     -1.18      1.38
    8    1   29      0.55     -1.53
    9    1   29     -1.99     -1.96
   10    1   29     -0.03     -2.02
   11    1   29     -1.15      0.30
   12    1   29     -0.70      0.37
   13    1   29      0.16      0.07
   14    1   29      0.76      1.67
   15    1   29      0.44      1.05
   16    1   29     -0.05     -0.40
   17    1   29     -0.29     -0.68
   18    1   29     -0.08     -0.06
    7    2   29      0.37      0.30
    8    2   29      0.26      0.13
    9    2   29     -1.08      0.31
   10    2   29     -0.04     -1.07
   11    2   29     -1.55      0.65
   12    2   29     -1.63     -1.03
   13    2   29     -1.53      0.52
   14    2   29     -0.07      0.98
   15    2   29     -0.32      1.44
   16    2   29      0.30      0.02
   17    2   29      0.05     -1.03
   18    2   29      0.07     -0.31
    7    3   29      1.01     -0.99
    8    3   29      1.13      0.10
    9    3   29      1.67     -0.87
   10    3   29      0.44      1.47
   11    3   29      0.20     -0.18
   12    3   29      0.19     -2.39
   13    3   29     -0.83      0.92
   14    3   29     -1.35     -0.81
   15    3   29     -0.94      0.82
   16    3   29      0.50      0.73
   17    3   29      0.12      0.13
   18    3   29     -0.30     -0.47
    6    4   29      0.47     -1.26
    7    4   29     -2.60      0.74
    8    4   29     -0.43     -1.71
    9    4   29      0.73      0.13
   10    4   29     -0.89      0.27
   11    4   29      1.70     -1.15
   12    4   29     -0.30      0.73
   13    4   29      0.23      0.33
   14    4   29     -0.04     -1.32
   15    4   29     -0.78      0.19
   16    4   29     -0.67     -0.64
   17    4   29     -0.26      0.10
   18    4   29      0.40      0.31
    5    5   29      2.11     -0.03
    6    5   29      0.75     -1.71
    7    5   29      0.14     -0.78
    8    5   29      0.77      1.19
    9    5   29     -1.01      0.59
   10    5   29      0.87     -1.36
   11    5   29      0.09      0.47
   12    5   29     -0.73      1.03
   13    5   29      2.23     -0.13
   14    5   29     -0.56      0.50
   15    5   29     -0.02     -0.52
   16    5   29     -0.70     -1.43
   17    5   29     -0.33      0.59
   18    5   29     -0.32     -0.11
    4    6   29      1.22      0.41
    5    6   29      1.51     -0.89
    6    6   29     -0.72     -1.22
    7    6   29      1.56     -0.30
    8    6   29     -0.68     -1.16
    9    6   29     -0.14     -0.85
   10    6   29      0.71      0.61
   11    6   29     -0.76      0.82
   12    6   29      1.40     -0.45
   13    6   29     -0.33      0.28
   14    6   29     -1.22      0.75
   15    6   29      1.42     -0.61
   16    6   29      0.55      0.36
   17    6   29     -0.50     -0.46
   18    6   29     -0.95     -0.15
    1    7   29     -0.12      0.00
    2    7   29     -1.06      0.00
    3    7   29     -0.40      1.92
    4    7   29      0.62     -0.32
    5    7   29      0.38     -0.79
    6    7   29      0.31      0.86
    7    7   29      2.01      0.11
    8    7   29     -0.66     -1.01
    9    7   29      1.43      0.56
   10    7   29     -1.17      1.35
   11    7   29      1.30     -0.46
   12    7   29      0.94      0.29
   13    7   29     -1.84      0.09
   14    7   29      0.44      0.08
   15    7   29      0.16      0.45
   16    7   29     -0.38      0.35
   17    7   29      0.75     -0.62
    0    8   29      0.55     -0.11
    1    8   29      0.60     -0.55
    2    8   29     -0.63      1.20
    3    8   29      0.14      0.00
    4    8   29      0.50     -0.54
    5    8   29     -0.73     -0.49
    6    8   29      1.31     -0.05
    7    8   29     -0.15     -0.89
    8    8   29      1.28      0.25
    9    8   29      0.36      0.41
   10    8   29     -0.30     -0.85
   11    8   29      1.87      1.34
   12    8   29     -1.42      0.60
   13    8   29     -0.12     -0.65
   14    8   29      0.95      0.17
   15    8   29     -0.79     -0.11
   16    8   29      0.06      0.83
   17    8   29     -0.16     -0.53
    0    9   29      0.10     -1.13
    1    9   29     -0.96      0.66
    2    9   29      0.04     -0.25
    3    9   29      1.42     -0.16
    4    9   29     -0.86      0.49
    5    9   29      0.03      1.02
    6    9   29     -0.38     -0.10
    7    9   29     -0.78     -0.05
    8    9   29      0.25      1.39
    9    9   29     -0.36     -0.75
   10    9   29      0.91      0.82
   11    9   29     -0.16      1.02
   12    9   29     -0.36     -0.48
   13    9   29      0.86      0.12
   14    9   29     -0.56      0.10
   15    9   29     -0.70      0.29
   16    9   29     -0.20      0.26
    0   10   29     -0.58      0.01
    1   10   29     -0.46      0.53
    2   10   29      0.22      0.13
    3   10   29     -0.16     -0.17
    4   10   29      0.20     -1.53
    5   10   29      1.42      0.89
    6   10   29      0.27     -0.99
    7   10   29      0.16     -0.23
    8   10   29      0.27     -0.55
    9   10   29      0.39      1.43
   10   10   29      0.21      1.78
   11   10   29     -1.08     -0.50
   12   10   29      0.12      0.50
   13   10   29      0.22      0.44
   14   10   29     -0.03      0.47
   15   10   29      0.37     -0.10
   16   10   29     -0.53     -0.26
    0   11   29     -0.13     -0.70
    1   11   29     -0.24     -0.60
    2   11   29     -0.49      1.57
    3   11   29     -0.65      0.70
    4   11   29     -1.10     -0.08
    5   11   29     -0.23     -0.33
    6   11   29     -0.51     -0.97
    7   11   29      0.09      0.68
    8   11   29     -0.34     -1.54
    9   11   29     -0.13      1.14
   10   11   29     -0.51     -0.63
   11   11   29      0.23     -0.61
   12   11   29      0.56     -0.40
   13   11   29     -0.31      0.57
   14   11   29     -0.65      0.54
   15   11   29     -0.66     -0.41
    0   12   29      0.49      0.08
    1   12   29      0.03      0.07
    2   12   29     -0.92      0.47
    3   12   29      0.97     -0.04
    4   12   29      0.41      1.00
    5   12   29      0.66     -0.76
    6   12   29     -0.33      0.56
    7   12   29      0.14      0.68
    8   12   29     -0.49      0.08
    9   12   29     -0.96     -0.27
   10   12   29     -0.57     -0.21
   11   12   29     -0.02      1.78
   12   12   29      0.04      0.66
   13   12   29     -0.67     -0.30
   14   12   29     -1.11     -0.26
    0   13   29     -0.05      0.58
    1   13   29     -1.77      0.29
    2   13   29     -0.59     -0.93
    3   13   29      0.12     -0.70
    4   13   29     -0.44      0.02
    5   13   29      0.62      0.44
    6   13   29     -0.28     -0.88
    7   13   29      1.39     -1.30
    8   13   29     -0.16      0.02
    9   13   29      0.84     -0.48
   10   13   29      0.06     -0.41
   11   13   29      0.63      0.66
   12   13   29     -0.33      0.00
   13   13   29     -0.06     -0.21
    0   14   29     -0.54     -0.05
    1   14   29     -0.63      0.08
    2   14   29      0.65      0.55
    3   14   29     -0.90     -0.60
    4   14   29     -0.15      0.64
    5   14   29     -0.54      0.57
    6   14   29      0.42      0.18
    7   14   29     -1.28     -0.76
    8   14   29     -0.73     -1.08
    9   14   29     -0.56      0.08
   10   14   29     -0.37      0.37
   11   14   29      0.24     -0.79
   12   14   29     -0.97     -0.21
    0   15   29     -0.06      0.60
    1   15   29      0.23     -0.35
    2   15   29      0.06     -0.46
    3   15   29     -0.07      0.13
    4   15   29     -0.27     -0.01
    5   15   29      0.72     -0.51
    6   15   29      0.82      0.62
    7   15   29      0.93      0.03
    8   15   29      0.76      0.57
    9   15   29     -0.19      0.82
   10   15   29      0.04      0.66
   11   15   29      0.00     -0.16
    0   16   29     -0.01      0.01
    1   16   29      0.71      0.68
    2   16   29      0.23      0.21
    3   16   29      0.15     -0.05
    4   16   29      0.31     -0.50
    5   16   29     -0.73     -0.49
    6   16   29      0.03     -0.92
    7   16   29     -0.08     -0.71
    8   16   29      0.02     -0.57
    9   16   29      0.05     -0.55
   10   16   29      0.17     -0.27
    0   17   29     -0.08      0.33
    1   17   29     -0.66      0.25
    2   17   29      0.32      0.99
    3   17   29      0.31      0.67
    4   17   29     -0.26      0.07
    5   17   29     -0.28      0.32
    6   17   29      0.52      0.19
    7   17   29     -0.11      0.28
    8   17   29     -0.47      0.77
    0   18   29     -0.14      0.05
    1   18   29      0.27      0.45
    2   18   29     -0.21      0.64
    3   18   29      0.20      0.12
    4   18   29      0.02     -0.15
    5   18   29      0.46      0.15
    6   18   29      1.27     -0.18
    0    0   30      0.81      0.59
    1    0   30      1.83     -0.08
    2    0   30     -0.27      0.12
    3    0   30      1.66      0.12
    4    0   30     -0.47     -0.29
    5    0   30      0.58     -0.03
    6    0   30     -1.74      0.08
    7    0   30     -1.88      0.21
    8    0   30      2.84      0.03
    9    0   30      0.54     -0.12
   10    0   30      1.62      0.12
   11    0   30      0.58      0.12
   12    0   30      1.94      0.00
   13    0   30      0.93      0.03
   14    0   30     -1.63     -0.12
   15    0   30      0.19      0.03
   16    0   30      0.59      0.04
   17    0   30      0.28      0.02
    0    1   30     -0.03      2.56
    1    1   30     -0.75      0.28
    2    1   30      0.99      1.23
    3    1   30     -0.53     -1.31
    4    1   30     -0.61      0.52
    5    1   30      0.66      0.02
    6    1   30      0.03     -0.02
    7    1   30     -0.44      0.15
    8    1   30     -0.88      0.38
    9    1   30     -0.50      0.36
   10    1   30      1.23     -0.29
   11    1   30     -0.01     -0.92
   12    1   30      1.82     -0.59
   13    1   30      0.15     -1.15
   14    1   30      0.26     -1.08
   15    1   30      0.30     -0.19
   16    1   30     -0.21      0.14
   17    1   30      0.01      0.80
    0    2   30      0.56      0.07
    1    2   30     -0.70      0.06
    2    2   30     -0.26      0.07
    3    2   30      1.42      0.64
    4    2   30      0.00      1.15
    5    2   30     -0.97      0.13
    6    2   30      0.51      0.13
    7    2   30      0.28      0.06
    8    2   30     -1.63      1.15
    9    2   30     -0.54      0.73
   10    2   30      0.23      0.43
   11    2   30      0.49      1.27
   12    2   30      0.81      0.69
   13    2   30      0.00      0.28
   14    2   30      1.73     -0.21
   15    2   30     -0.40     -0.19
   16    2   30     -0.50     -0.08
   17    2   30      0.33      0.35
    0    3   30      0.11      0.23
    1    3   30     -0.86     -0.57
    2    3   30     -1.20      0.23
    3    3   30     -0.52      0.22
    4    3   30      0.74     -0.46
    5    3   30     -0.79      0.28
    6    3   30      0.75      0.46
    7    3   30     -0.91     -0.25
    8    3   30      1.27     -0.14
    9    3   30     -0.10      0.27
   10    3   30     -0.59     -0.51
   11    3   30      0.83      0.67
   12    3   30     -0.65     -0.30
   13    3   30      0.41      0.95
   14    3   30      1.33      0.07
   15    3   30      0.12      0.12
   16    3   30      0.79      0.17
   17    3   30     -0.28      0.20
    0    4   30     -0.80      0.06
    1    4   30      1.56      0.25
    2    4   30      0.61      0.47
    3    4   30     -1.75      0.25
    4    4   30     -1.59     -0.38
    5    4   30      0.55      1.49
    6    4   30     -0.38      0.84
    7    4   30     -1.24     -0.24
    8    4   30      0.09      1.13
    9    4   30     -0.60     -1.24
   10    4   30      0.48     -0.24
   11    4   30     -1.38      0.01
   12    4   30     -0.94     -0.14
   13    4   30      0.84      0.78
   14    4   30     -0.31     -0.28
   15    4   30      0.43      1.33
   16    4   30     -0.05     -0.29
    0    5   30      0.03     -1.09
    1    5   30      0.72     -0.22
    2    5   30     -0.07     -0.48
    3    5   30      0.03      0.30
    4    5   30     -1.30      0.58
    5    5   30     -1.71      0.66
    6    5   30     -0.40     -0.61
    7    5   30      0.30      1.48
    8    5   30      0.61     -0.28
    9    5   30      0.70      0.30
   10    5   30     -0.15      0.51
   11    5   30     -0.91     -0.57
   12    5   30      0.53     -0.01
   13    5   30     -0.45     -0.66
   14    5   30     -0.74     -0.10
   15    5   30     -0.15      0.82
   16    5   30      0.03      0.61
    0    6   30      1.19      0.06
    1    6   30     -0.44     -0.46
    2    6   30     -0.39     -1.17
    3    6   30      0.78     -0.01
    4    6   30     -0.03     -0.26
    5    6   30     -0.30     -0.37
    6    6   30     -1.39      1.10
    7    6   30     -0.73      0.80
    8    6   30     -0.97     -0.68
    9    6   30     -0.57     -0.05
   10    6   30     -0.18     -0.63
   11    6   30      1.41     -0.31
   12    6   30      0.21      0.07
   13    6   30     -0.22     -0.48
   14    6   30     -0.21      0.20
   15    6   30     -0.36     -0.48
   16    6   30     -0.66     -0.07
    0    7   30     -0.02      0.61
    1    7   30      0.33     -0.64
    2    7   30     -0.38      0.00
    3    7   30     -0.65     -0.19
    4    7   30      0.06     -0.41
    5    7   30     -0.11     -0.61
    6    7   30     -0.56      0.16
    7    7   30     -0.29      0.08
    8    7   30     -0.26      1.00
    9    7   30     -0.69      0.29
   10    7   30      0.02     -1.23
   11    7   30     -0.47      0.24
   12    7   30      0.25     -0.97
   13    7   30      0.33      0.67
   14    7   30      0.01      0.73
   15    7   30     -0.19     -0.97
    0    8   30      0.56      0.16
    1    8   30      0.22      0.85
    2    8   30      0.81      0.21
    3    8   30     -0.27      0.41
    4    8   30     -0.28      0.04
    5    8   30     -0.12     -0.90
    6    8   30     -0.25     -0.42
    7    8   30      0.08     -0.65
    8    8   30     -0.75      0.32
    9    8   30      0.75     -1.23
   10    8   30     -0.42      0.89
   11    8   30     -0.63     -0.52
   12    8   30      0.66     -0.55
   13    8   30     -0.21     -0.22
   14    8   30      0.56     -0.53
   15    8   30      0.63      0.46
    0    9   30      0.00     -0.57
    1    9   30      0.00      0.54
    2    9   30      0.57     -1.09
    3    9   30     -0.21      0.39
    4    9   30      0.29      0.28
    5    9   30     -0.94      1.48
    6    9   30      0.51      0.29
    7    9   30     -0.48     -0.31
    8    9   30      0.04     -1.16
    9    9   30      0.05      0.10
   10    9   30     -0.11     -0.61
   11    9   30      0.48     -0.68
   12    9   30     -0.49      0.82
   13    9   30     -0.65     -0.42
   14    9   30      0.30     -0.03
    0   10   30      0.56      0.07
    1   10   30     -0.29      0.25
    2   10   30     -0.44     -0.62
    3   10   30      0.30     -0.57
    4   10   30     -0.08     -1.00
    5   10   30     -0.20      0.49
    6   10   30      0.64      0.07
    7   10   30     -0.14      0.62
    8   10   30      0.43     -0.16
    9   10   30     -0.11     -0.01
   10   10   30      1.58     -1.19
   11   10   30      0.43      0.48
   12   10   30     -0.49      0.14
   13   10   30      0.18      0.23
   14   10   30      0.86      0.29
    0   11   30      0.02     -0.89
    1   11   30      0.66     -0.35
    2   11   30     -0.09      0.13
    3   11   30      0.24      0.64
    4   11   30     -0.85     -0.50
    5   11   30      0.03     -0.10
    6   11   30     -1.12     -0.31
    7   11   30     -0.19      0.67
    8   11   30      0.73     -0.05
    9   11   30      0.12      0.09
   10   11   30      0.07     -0.32
   11   11   30     -0.53     -0.65
   12   11   30      1.06     -1.24
   13   11   30      0.75     -0.35
    0   12   30      0.83     -0.02
    1   12   30      0.75     -0.03
    2   12   30      0.72      0.04
    3   12   30      0.54      0.32
    4   12   30     -0.24     -0.67
    5   12   30      0.74      0.20
    6   12   30     -0.79     -0.77
    7   12   30      0.79      0.47
    8   12   30     -0.42      0.03
    9   12   30      0.66      1.46
   10   12   30     -0.76      0.53
   11   12   30     -0.17      0.78
   12   12   30      0.61     -0.16
    0   13   30     -0.08     -0.11
    1   13   30      0.25      0.14
    2   13   30     -0.08      0.44
    3   13   30      0.33     -0.57
    4   13   30      0.25      0.64
    5   13   30     -0.29      0.06
    6   13   30      0.48     -0.15
    7   13   30      0.23     -0.31
    8   13   30     -0.04     -0.80
    9   13   30      0.52     -0.36
   10   13   30      0.61     -0.22
   11   13   30      0.91      0.10
    0   14   30      0.55      0.15
    1   14   30     -0.06     -0.01
    2   14   30     -0.54     -0.41
    3   14   30      0.74      0.03
    4   14   30     -0.27      0.34
    5   14   30      0.41      0.24
    6   14   30     -0.86      0.90
    7   14   30     -0.22      0.36
    8   14   30     -0.78      0.31
    9   14   30     -0.39     -0.61
   10   14   30      0.16     -0.37
    0   15   30      0.03      0.48
    1   15   30     -0.29     -0.09
    2   15   30     -0.06      0.24
    3   15   30     -0.18     -0.11
    4   15   30      0.10      0.12
    5   15   30      0.16      0.28
    6   15   30      0.23      0.08
    7   15   30      0.18      0.22
    8   15   30      0.93      0.64
    0   16   30      0.06     -0.04
    1   16   30     -0.46     -0.62
    2   16   30      0.57      0.02
    3   16   30     -0.13     -0.68
    4   16   30     -0.36     -0.05
    5   16   30     -0.15     -0.16
    6   16   30     -0.40     -0.06
    0   17   30      0.02     -0.30
    1   17   30     -0.09     -0.13
    2   17   30     -0.28      0.00
    3   17   30     -0.29      0.15
    0    0    0      0.00      0.00
# SQUEEZE RESULTS (Version = 180518)
# Note: Data are Listed for all Voids in the P1 Unit Cell
# i.e. Centre of Gravity, Solvent Accessible Volume,
# Recovered number of Electrons in the Void and
# Details about the Squeezed Material
loop_
  _platon_squeeze_void_nr
  _platon_squeeze_void_average_x
  _platon_squeeze_void_average_y
  _platon_squeeze_void_average_z
  _platon_squeeze_void_volume
  _platon_squeeze_void_count_electrons
  _platon_squeeze_void_content
   1  0.609 -0.109  0.109       510        90 ' '
   2  0.891  0.109  0.609       510        90 ' '
   3  0.447  0.053  0.947         8         1 ' '
   4  0.290  0.210  0.790       310        53 ' '
   5  0.790  0.290  0.210       310        53 ' '
   6  0.391  0.391  0.391       510        90 ' '
   7  0.109  0.609 -0.109       510        90 ' '
   8  0.947  0.447  0.053         8         1 ' '
   9  0.553  0.553  0.553         8         1 ' '
  10  0.710  0.710  0.710       311        52 ' '
  11  0.210  0.790  0.290       310        53 ' '
  12  0.053  0.947  0.447         8         1 ' '
# Missing Reflections Below sin(th)/lambda = 0.25
loop_
  _platon_missing_refln_index_h
  _platon_missing_refln_index_k
  _platon_missing_refln_index_l
  _platon_missing_refln_theta
    0    1    1     1.184
    1    1    1     1.450
    0    0    2     1.674
    1    0    2     1.872
    0    1    2     1.872
    1    2    6     5.368
_platon_squeeze_void_probe_radius                  1.20
_platon_squeeze_details
)
TITL AR25_a.res in P2(1)3
CELL   26.5187   26.5187   26.5187     90.00     90.00     90.00
SPGR P213
# Solvent Accessible Volume =      3290
# Electrons Found in S.A.V. =       571
# Note: Atoms in Void are Labelled as Cxxx and Qxxx for all Others
C101 0.689 0.814 0.186 !       2.07 eA-3
Q102 0.560 0.797-0.003 !       1.59 eA-3
C103 0.175 0.524 0.914 !       1.32 eA-3
C104 0.085 0.671 0.980 !       1.30 eA-3
C105 0.775 0.239 0.143 !       1.15 eA-3
C106 0.842 0.189 0.652 !       1.06 eA-3
C107 0.291 0.206 0.735 !       1.00 eA-3
C108 0.520 0.965 0.130 !       0.99 eA-3
Q109 0.216 0.142 0.751 !       0.92 eA-3
Q110 0.349 0.518 0.366 !       0.90 eA-3
C111 0.723 0.230 0.270 !       0.86 eA-3
Q112 0.741 0.198 0.128 !       0.84 eA-3
Q113 0.143 0.467 0.977 !       0.84 eA-3
C114 0.250 0.250 0.750 !       0.82 eA-3
C115 0.663 0.630 0.735 !       0.82 eA-3
C116 0.284 0.756 0.251 !       0.80 eA-3
C117 0.717 0.272 0.280 !       0.80 eA-3
C118 0.221 0.280 0.776 !       0.80 eA-3
C119 0.050 0.950 0.450 !       0.79 eA-3
Q120 0.088 0.006 0.630 !       0.78 eA-3
C121 0.229 0.287 0.789 !       0.76 eA-3
Q122 0.207 0.195 0.735 !       0.76 eA-3
C123 0.726 0.249 0.289 !       0.75 eA-3
Q124 0.138 0.499 0.899 !       0.75 eA-3
Q125 0.242 0.298 0.836 !       0.74 eA-3
C126 0.286 0.395 0.360 !       0.73 eA-3
C127 0.242 0.206 0.753 !       0.70 eA-3
C128 0.253 0.255 0.796 !       0.69 eA-3
C129 0.844 0.122 0.649 !       0.67 eA-3
C130 0.551 0.850 0.213 !       0.64 eA-3
C131 0.353 0.150 0.849 !       0.63 eA-3
Q132 0.616 0.040 0.979 !       0.59 eA-3
C133 0.641 0.971 0.136 !       0.58 eA-3
C134 0.270 0.307 0.754 !       0.56 eA-3
Q135 0.602 0.091 0.965 !       0.55 eA-3
C136 0.688 0.908 0.050 !       0.54 eA-3
Q137 0.789 0.969 0.621 !       0.53 eA-3
C138 0.187 0.744 0.333 !       0.53 eA-3
Q139 0.008 0.648 0.127 !       0.51 eA-3
)
;
_shelx_fab_checksum              22133

####################################################################### 
# 
# This file contains crystal structure data downloaded from the 
# Cambridge Structural Database (CSD) hosted by the Cambridge 
# Crystallographic Data Centre (CCDC).
# 
# Full information about CCDC data access policies and citation 
# guidelines are available at http://www.ccdc.cam.ac.uk/access/V1 
# 
# Audit and citation data items may have been added by the CCDC. 
# Please retain this information to preserve the provenance of 
# this file and to allow appropriate attribution of the data. 
# 
#######################################################################

data_lb2191
_database_code_depnum_ccdc_archive 'CCDC 2279863'
loop_
_audit_author_name
_audit_author_address
'Olivier Roubeau'
;Instituto de Nanociencia y Materiales de Aragon (INMA), CSIC and Universidad de Zaragoza
Spain
;
_audit_update_record             
;
2023-07-06 deposited with the CCDC.	2024-05-24 downloaded from the CCDC.
;

_audit_creation_method           SHELXL-2017/1
_shelx_SHELXL_version_number     2017/1
_chemical_name_systematic        ?
_chemical_name_common            ?
_chemical_melting_point          ?
_chemical_formula_moiety         '2(C90 H60 Fe N18), 3(F6 P), Br, 4(C3 H6 O)'
_chemical_formula_sum            'C192 H144 Br F18 Fe2 N36 O4 P3'
_chemical_formula_weight         3645.94

loop_
_atom_type_symbol
_atom_type_description
_atom_type_scat_dispersion_real
_atom_type_scat_dispersion_imag
_atom_type_scat_source
C C 0.0034 0.0017
'XDisp Program in WinGX L.J. Farrugia, J.Appl.Cryst. 2012,45,849-854'
H H 0.0000 0.0000
'XDisp Program in WinGX L.J. Farrugia, J.Appl.Cryst. 2012,45,849-854'
N N 0.0065 0.0035
'XDisp Program in WinGX L.J. Farrugia, J.Appl.Cryst. 2012,45,849-854'
O O 0.0115 0.0064
'XDisp Program in WinGX L.J. Farrugia, J.Appl.Cryst. 2012,45,849-854'
F F 0.0185 0.0109
'XDisp Program in WinGX L.J. Farrugia, J.Appl.Cryst. 2012,45,849-854'
P P 0.1071 0.1002
'XDisp Program in WinGX L.J. Farrugia, J.Appl.Cryst. 2012,45,849-854'
Fe Fe 0.3511 0.8892
'XDisp Program in WinGX L.J. Farrugia, J.Appl.Cryst. 2012,45,849-854'
Br Br -0.4677 2.5495
'XDisp Program in WinGX L.J. Farrugia, J.Appl.Cryst. 2012,45,849-854'

_space_group_crystal_system      cubic
_space_group_IT_number           198
_space_group_name_H-M_alt        'P 21 3'
_space_group_name_Hall           'P 2ac 2ab 3'

_shelx_space_group_comment       
;
The symmetry employed for this shelxl refinement is uniquely defined
by the following loop, which should always be used as a source of
symmetry information in preference to the above space-group names.
They are only intended as comments.
;

loop_
_space_group_symop_operation_xyz
'x, y, z'
'-x+1/2, -y, z+1/2'
'-x, y+1/2, -z+1/2'
'x+1/2, -y+1/2, -z'
'z, x, y'
'z+1/2, -x+1/2, -y'
'-z+1/2, -x, y+1/2'
'-z, x+1/2, -y+1/2'
'y, z, x'
'-y, z+1/2, -x+1/2'
'y+1/2, -z+1/2, -x'
'-y+1/2, -z, x+1/2'

_cell_length_a                   26.5373(7)
_cell_length_b                   26.5373(7)
_cell_length_c                   26.5373(7)
_cell_angle_alpha                90
_cell_angle_beta                 90
_cell_angle_gamma                90
_cell_volume                     18688.3(15)
_cell_formula_units_Z            4
_cell_measurement_temperature    100(2)
_cell_measurement_reflns_used    9946
_cell_measurement_theta_min      2.226
_cell_measurement_theta_max      24.284

_exptl_crystal_description       block
_exptl_crystal_colour            red
_exptl_crystal_density_meas      ?
_exptl_crystal_density_method    ?
_exptl_crystal_density_diffrn    1.296
_exptl_crystal_F_000             7496
_exptl_transmission_factor_min   ?
_exptl_transmission_factor_max   ?
_exptl_crystal_size_max          0.240
_exptl_crystal_size_mid          0.120
_exptl_crystal_size_min          0.110
_exptl_absorpt_coefficient_mu    0.505
_shelx_estimated_absorpt_T_min   0.888
_shelx_estimated_absorpt_T_max   0.947
_exptl_absorpt_correction_type   multi-scan
_exptl_absorpt_correction_T_min  0.678
_exptl_absorpt_correction_T_max  0.745
_exptl_absorpt_process_details   'SADABS-2016/2 - Bruker AXS'
_exptl_absorpt_special_details   ?
_diffrn_ambient_temperature      100(2)
_diffrn_radiation_wavelength     0.7288
_diffrn_radiation_type           synchrotron
_diffrn_radiation_source         'Advanced Light Source station 12.2.1'
_diffrn_radiation_monochromator  'silicon 111'
_diffrn_measurement_device_type  'Bruker D8 with PHOTON II detector'
_diffrn_measurement_method       'shutterless /f and /w scans'
_diffrn_detector_area_resol_mean ?
_diffrn_reflns_number            125109
_diffrn_reflns_av_unetI/netI     0.0590
_diffrn_reflns_av_R_equivalents  0.1008
_diffrn_reflns_limit_h_min       -31
_diffrn_reflns_limit_h_max       29
_diffrn_reflns_limit_k_min       -31
_diffrn_reflns_limit_k_max       31
_diffrn_reflns_limit_l_min       -27
_diffrn_reflns_limit_l_max       31
_diffrn_reflns_theta_min         1.760
_diffrn_reflns_theta_max         25.376
_diffrn_reflns_theta_full        25.376
_diffrn_measured_fraction_theta_max 0.999
_diffrn_measured_fraction_theta_full 0.999
_diffrn_reflns_Laue_measured_fraction_max 0.999
_diffrn_reflns_Laue_measured_fraction_full 0.999
_diffrn_reflns_point_group_measured_fraction_max 0.999
_diffrn_reflns_point_group_measured_fraction_full 0.999
_reflns_number_total             10649
_reflns_number_gt                9033
_reflns_threshold_expression     'I > 2\s(I)'
_reflns_Friedel_coverage         0.869
_reflns_Friedel_fraction_max     0.999
_reflns_Friedel_fraction_full    0.999

_reflns_special_details          
;
 Reflections were merged by SHELXL according to the crystal
 class for the calculation of statistics and refinement.
 
 Structure factors included contributions from the .fab file.
 
 _reflns_Friedel_fraction is defined as the number of unique
 Friedel pairs measured divided by the number that would be
 possible theoretically, ignoring centric projections and
 systematic absences.
;

_computing_data_collection       'Bruker APEX 3'
_computing_cell_refinement       'Bruker SAINT v8.40'
_computing_data_reduction        'Bruker SAINT v8.40'
_computing_structure_solution    'SHELXT 2014/5 (Sheldrick, 2014)'
_computing_structure_refinement  'SHELXL-2017/1 (Sheldrick, 2017)'
_computing_molecular_graphics    ?
_computing_publication_material  ?
_refine_special_details          
;All non-hydrogens were refined anisotropically. 
 Hydrogens were placed geometrically on their carrier atom and refined with 
 a riding model, including those on the pyrazole N (AFIX 43). The PF6 anion
 is disordered over two positions with relative occupancies refining to
 0.571:0.429. Both were refined with 1,2 and 1,3 distance restraints as well
 as displacement parameters restraints. 
 At the end of the refinement there remained void spaces with only
 weak electron density peaks that could not be modelled as lattice solvent
 molecules (acetone or ether). Analysis with PLATON/SQUEEZE (see below) gave 
 four voids of 437 cubic angstrom and four voids of 317 cubic angstroms
 per cell, with 198 and 127 electrons respectively. Although high in
 terms of electron content, these figures could correspond to with 
 respectively 2.5 and 1.5 diffuse acetone molecules per void, for a total
 of 16 per cell, 4 per formula unit. This in line with results from
 elemental analysis, and was therefore reflected in the reported formula,
 calculated density, mu etc. Refinement with the squeezed data resulted in an
 improvement in R1 of ca. 2.5%.

# SQUEEZE RESULTS (Version = 301021)
# Note: Data are Listed for all Voids in the P1 Unit Cell
# i.e. Centre of Gravity, Solvent Accessible Volume,
# Recovered number of Electrons in the Void and
# Details about the Squeezed Material
loop_
  _platon_squeeze_void_nr
  _platon_squeeze_void_average_x
  _platon_squeeze_void_average_y
  _platon_squeeze_void_average_z
  _platon_squeeze_void_volume
  _platon_squeeze_void_count_electrons
  _platon_squeeze_void_content
   1  0.386  0.114 -0.114       437       198 ' '
   2  0.114 -0.114  0.386       437       198 ' '
   3  0.902  0.016  0.389         9         1 ' '
   4  0.947  0.053  0.553         8         1 ' '
   5  0.111  0.098  0.516         9         2 ' '
   6  0.786  0.214  0.714       324       127 ' '
   7  0.516  0.111  0.098         9         2 ' '
   8  0.286  0.286  0.286       324       127 ' '
   9  0.886  0.386  0.114       437       198 ' '
  10  0.016  0.389  0.902         9         1 ' '
  11  0.610  0.405  0.485        10         2 ' '
  12  0.447  0.447  0.447         8         1 ' '
  13  0.614  0.615  0.615       436       198 ' '
  14  0.402  0.484  0.611         9         1 ' '
  15  0.098  0.516  0.111         9         2 ' '
  16  0.053  0.553  0.947         8         1 ' '
  17  0.889  0.598  0.984         9         1 ' '
  18  0.214  0.714  0.786       324       127 ' '
  19  0.484  0.611  0.402         9         1 ' '
  20  0.714  0.786  0.214       324       127 ' '
  21  0.984  0.889  0.598         9         1 ' '
  22  0.389  0.902  0.016         9         1 ' '
  23  0.553  0.947  0.053         8         1 ' '
  24  0.598  0.984  0.889         9         1 ' ',SQUEEZE
;

_vrf_FORMU01_lb2191              
;
PROBLEM: There is a discrepancy between the atom counts in the
            _chemical_formula_sum and the formula from the _atom_site* data.      
RESPONSE: PLATON/SQUEEZE has been used to analyse and take into account
the diffuse solvent content, for a total of 4 acetone molecules per formula
unit. This has been reflected in the formula, giving rise to this
discrepancy between the formula from the atom list and that reported.
;

_vrf_PLAT090_lb2191              
;
PROBLEM: Poor Data / Parameter Ratio (Zmax > 18) ........       7.26 Note      
RESPONSE: Crystals were relatively poorly diffracting, probably a result of
a large portion of the cell contain diffuse lattice solvent. The present
data were cut at 0.85 angstrom resolution. Altogether resulting in relatively
poor theta_max and data over parameter ratio. 
;

_vrf_THETM01_lb2191              
;
PROBLEM: The value of sine(theta_max)/wavelength is less than 0.590
            Calculated sin(theta_max)/wavelength =    0.5880      
RESPONSE: Crystals were relatively poorly diffracting, probably a result of
a large portion of the cell contain diffuse lattice solvent. The present
data were cut at 0.85 angstrom resolution. Altogether resulting in relatively
poor theta_max and data over parameter ratio. 
;

_refine_ls_structure_factor_coef Fsqd
_refine_ls_matrix_type           full
_refine_ls_weighting_scheme      calc
_refine_ls_weighting_details     
'w=1/[\s^2^(Fo^2^)+(0.1544P)^2^+20.9710P] where P=(Fo^2^+2Fc^2^)/3'
_atom_sites_solution_primary     ?
_atom_sites_solution_secondary   ?
_atom_sites_solution_hydrogens   geom
_refine_ls_hydrogen_treatment    constr
_refine_ls_extinction_method     none
_refine_ls_extinction_coef       .
_refine_ls_abs_structure_details 
;
 Flack x determined using 3648 quotients [(I+)-(I-)]/[(I+)+(I-)]
 (Parsons, Flack and Wagner, Acta Cryst. B69 (2013) 249-259).
;
_refine_ls_abs_structure_Flack   0.035(5)
_chemical_absolute_configuration ?
_refine_ls_number_reflns         10649
_refine_ls_number_parameters     785
_refine_ls_number_restraints     240
_refine_ls_R_factor_all          0.0889
_refine_ls_R_factor_gt           0.0742
_refine_ls_wR_factor_ref         0.2223
_refine_ls_wR_factor_gt          0.2073
_refine_ls_goodness_of_fit_ref   1.042
_refine_ls_restrained_S_all      1.105
_refine_ls_shift/su_max          0.000
_refine_ls_shift/su_mean         0.000

loop_
_atom_site_label
_atom_site_type_symbol
_atom_site_fract_x
_atom_site_fract_y
_atom_site_fract_z
_atom_site_U_iso_or_equiv
_atom_site_adp_type
_atom_site_occupancy
_atom_site_site_symmetry_order
_atom_site_calc_flag
_atom_site_refinement_flags_posn
_atom_site_refinement_flags_adp
_atom_site_refinement_flags_occupancy
_atom_site_disorder_assembly
_atom_site_disorder_group
Br1 Br 0.03618(3) 0.46382(3) 0.53618(3) 0.0243(3) Uani 1 3 d S T P . .
Fe1 Fe 0.16864(4) 0.33136(4) 0.66864(4) 0.0268(4) Uani 1 3 d S T P . .
N1 N 0.1458(2) 0.2472(2) 0.6720(3) 0.0312(14) Uani 1 1 d . . . . .
N2 N 0.1481(2) 0.3119(2) 0.5927(2) 0.0279(14) Uani 1 1 d . . . . .
N3 N 0.1472(2) 0.3350(2) 0.5479(2) 0.0251(13) Uani 1 1 d . . . . .
H3B H 0.154510 0.366959 0.542910 0.030 Uiso 1 1 calc R U . . .
N4 N 0.0739(2) 0.4636(2) 0.4128(2) 0.0289(13) Uani 1 1 d . . . . .
H4B H 0.066058 0.455245 0.443903 0.035 Uiso 1 1 calc R U . . .
N5 N 0.0646(3) 0.5097(3) 0.3930(2) 0.0326(15) Uani 1 1 d . . . . .
N6 N 0.0700(3) 0.5931(3) 0.3335(3) 0.0412(17) Uani 1 1 d . . . . .
C1 C 0.1424(3) 0.2152(3) 0.7138(3) 0.0343(18) Uani 1 1 d . . . . .
C2 C 0.1622(4) 0.2305(3) 0.7602(3) 0.042(2) Uani 1 1 d . . . . .
H2A H 0.177398 0.262803 0.763099 0.050 Uiso 1 1 calc R U . . .
C3 C 0.1602(4) 0.1997(4) 0.8015(4) 0.054(3) Uani 1 1 d . . . . .
H3A H 0.173870 0.210437 0.832801 0.065 Uiso 1 1 calc R U . . .
C4 C 0.1372(4) 0.1511(4) 0.7971(4) 0.051(2) Uani 1 1 d . . . . .
H4A H 0.134798 0.129695 0.825681 0.061 Uiso 1 1 calc R U . . .
C5 C 0.1189(4) 0.1358(4) 0.7522(4) 0.054(3) Uani 1 1 d . . . . .
H5A H 0.103704 0.103513 0.749743 0.065 Uiso 1 1 calc R U . . .
C6 C 0.1215(3) 0.1660(3) 0.7091(4) 0.043(2) Uani 1 1 d . . . . .
C7 C 0.1054(4) 0.1488(4) 0.6604(4) 0.046(2) Uani 1 1 d . . . . .
H7A H 0.091576 0.116071 0.655896 0.055 Uiso 1 1 calc R U . . .
C8 C 0.1107(3) 0.1813(3) 0.6209(4) 0.0364(19) Uani 1 1 d . . . . .
H8A H 0.100590 0.170879 0.588149 0.044 Uiso 1 1 calc R U . . .
C9 C 0.1309(3) 0.2301(3) 0.6274(3) 0.0320(18) Uani 1 1 d . . . . .
C10 C 0.1338(3) 0.2638(3) 0.5845(3) 0.0273(16) Uani 1 1 d . . . . .
C11 C 0.1244(3) 0.2560(3) 0.5339(3) 0.0309(17) Uani 1 1 d . . . . .
H11A H 0.113974 0.225651 0.518146 0.037 Uiso 1 1 calc R U . . .
C12 C 0.1335(3) 0.3021(3) 0.5110(3) 0.0275(16) Uani 1 1 d . . . . .
C13 C 0.1304(3) 0.3170(3) 0.4581(3) 0.0287(16) Uani 1 1 d . . . . .
C14 C 0.1407(4) 0.2821(4) 0.4201(4) 0.048(2) Uani 1 1 d . . . . .
H14A H 0.150248 0.248712 0.428970 0.058 Uiso 1 1 calc R U . . .
C15 C 0.1373(5) 0.2952(4) 0.3704(4) 0.060(3) Uani 1 1 d . . . . .
H15A H 0.144489 0.271008 0.344949 0.072 Uiso 1 1 calc R U . . .
C16 C 0.1231(4) 0.3445(4) 0.3568(4) 0.050(2) Uani 1 1 d . . . . .
H16A H 0.121061 0.353698 0.322305 0.061 Uiso 1 1 calc R U . . .
C17 C 0.1121(3) 0.3800(3) 0.3941(3) 0.0313(17) Uani 1 1 d . . . . .
C18 C 0.1153(3) 0.3654(3) 0.4441(3) 0.0276(16) Uani 1 1 d . . . . .
H18A H 0.107022 0.389095 0.469641 0.033 Uiso 1 1 calc R U . . .
C19 C 0.0969(3) 0.4312(3) 0.3798(3) 0.0325(17) Uani 1 1 d . . . . .
C20 C 0.1029(3) 0.4584(3) 0.3363(3) 0.0356(18) Uani 1 1 d . . . . .
H20A H 0.117970 0.446946 0.305892 0.043 Uiso 1 1 calc R U . . .
C21 C 0.0827(3) 0.5056(3) 0.3451(3) 0.0353(19) Uani 1 1 d . . . . .
C22 C 0.0811(3) 0.5507(4) 0.3124(3) 0.039(2) Uani 1 1 d . . . . .
C23 C 0.0911(4) 0.5453(4) 0.2605(4) 0.056(3) Uani 1 1 d . . . . .
H23A H 0.099121 0.513087 0.247028 0.067 Uiso 1 1 calc R U . . .
C24 C 0.0893(5) 0.5863(5) 0.2299(4) 0.071(3) Uani 1 1 d . . . . .
H24A H 0.094217 0.583464 0.194562 0.085 Uiso 1 1 calc R U . . .
C25 C 0.0795(4) 0.6343(5) 0.2532(4) 0.061(3) Uani 1 1 d . . . . .
C26 C 0.0784(5) 0.6801(5) 0.2242(5) 0.074(4) Uani 1 1 d . . . . .
H26A H 0.082725 0.679148 0.188661 0.089 Uiso 1 1 calc R U . . .
C27 C 0.0712(6) 0.7233(6) 0.2475(6) 0.086(5) Uani 1 1 d . . . . .
H27A H 0.073800 0.753804 0.228895 0.103 Uiso 1 1 calc R U . . .
C28 C 0.0602(5) 0.7254(5) 0.2976(6) 0.076(4) Uani 1 1 d . . . . .
H28A H 0.052847 0.757004 0.312743 0.091 Uiso 1 1 calc R U . . .
C29 C 0.0596(4) 0.6823(4) 0.3269(5) 0.061(3) Uani 1 1 d . . . . .
H29A H 0.052557 0.683956 0.361962 0.073 Uiso 1 1 calc R U . . .
C30 C 0.0695(3) 0.6362(4) 0.3033(4) 0.051(3) Uani 1 1 d . . . . .
Fe2 Fe -0.09403(4) 0.59403(4) 0.40597(4) 0.0382(5) Uani 1 3 d S T P . .
N7 N -0.1099(3) 0.6750(3) 0.4346(3) 0.0468(19) Uani 1 1 d . . . . .
N8 N -0.0227(3) 0.6198(2) 0.4341(3) 0.0337(15) Uani 1 1 d . . . . .
N9 N 0.0238(3) 0.6007(2) 0.4400(2) 0.0332(15) Uani 1 1 d . . . . .
H9A H 0.032663 0.569884 0.431738 0.040 Uiso 1 1 calc R U . . .
N10 N 0.1622(2) 0.4776(2) 0.5159(2) 0.0278(14) Uani 1 1 d . . . . .
H10A H 0.130433 0.482244 0.524115 0.033 Uiso 1 1 calc R U . . .
N11 N 0.1853(2) 0.4322(2) 0.5179(2) 0.0265(13) Uani 1 1 d . . . . .
N12 N 0.2513(2) 0.3543(3) 0.5065(3) 0.0329(15) Uani 1 1 d . . . . .
C31 C -0.1530(4) 0.7033(4) 0.4314(4) 0.049(2) Uani 1 1 d . . . . .
C32 C -0.1978(4) 0.6802(5) 0.4170(6) 0.077(4) Uani 1 1 d . . . . .
H32A H -0.198484 0.645121 0.409744 0.092 Uiso 1 1 calc R U . . .
C33 C -0.2421(5) 0.7088(5) 0.4131(6) 0.081(4) Uani 1 1 d . . . . .
H33A H -0.272402 0.692872 0.402740 0.097 Uiso 1 1 calc R U . . .
C34 C -0.2427(5) 0.7589(5) 0.4239(6) 0.073(4) Uani 1 1 d . . . . .
H34A H -0.273539 0.777099 0.423108 0.088 Uiso 1 1 calc R U . . .
C35 C -0.1996(5) 0.7827(5) 0.4358(6) 0.077(4) Uani 1 1 d . . . . .
H35A H -0.199523 0.818315 0.439856 0.093 Uiso 1 1 calc R U . . .
C36 C -0.1534(4) 0.7549(4) 0.4424(5) 0.063(3) Uani 1 1 d . . . . .
C37 C -0.1080(5) 0.7761(4) 0.4573(5) 0.070(3) Uani 1 1 d . . . . .
H37A H -0.106751 0.810971 0.465050 0.085 Uiso 1 1 calc R U . . .
C38 C -0.0659(4) 0.7486(4) 0.4609(5) 0.061(3) Uani 1 1 d . . . . .
H38A H -0.035233 0.763828 0.471449 0.073 Uiso 1 1 calc R U . . .
C39 C -0.0674(4) 0.6987(4) 0.4492(3) 0.044(2) Uani 1 1 d . . . . .
C40 C -0.0211(3) 0.6677(3) 0.4514(3) 0.0328(18) Uani 1 1 d . . . . .
C41 C 0.0271(3) 0.6792(3) 0.4685(3) 0.040(2) Uani 1 1 d . . . . .
H41A H 0.038331 0.710202 0.482474 0.048 Uiso 1 1 calc R U . . .
C42 C 0.0555(3) 0.6357(3) 0.4608(3) 0.0358(18) Uani 1 1 d . . . . .
C43 C 0.1075(3) 0.6255(3) 0.4734(3) 0.0320(18) Uani 1 1 d . . . . .
C44 C 0.1413(3) 0.6652(3) 0.4796(4) 0.042(2) Uani 1 1 d . . . . .
H44A H 0.130189 0.698939 0.475200 0.050 Uiso 1 1 calc R U . . .
C45 C 0.1903(4) 0.6559(3) 0.4920(4) 0.050(2) Uani 1 1 d . . . . .
H45A H 0.212797 0.683479 0.495847 0.060 Uiso 1 1 calc R U . . .
C46 C 0.2083(3) 0.6067(3) 0.4991(4) 0.041(2) Uani 1 1 d . . . . .
H46A H 0.242418 0.600750 0.508162 0.050 Uiso 1 1 calc R U . . .
C47 C 0.1747(3) 0.5667(3) 0.4925(3) 0.0315(17) Uani 1 1 d . . . . .
C48 C 0.1254(3) 0.5764(3) 0.4798(3) 0.0315(18) Uani 1 1 d . . . . .
H48A H 0.102881 0.548968 0.475205 0.038 Uiso 1 1 calc R U . . .
C49 C 0.1928(3) 0.5152(3) 0.5001(3) 0.0296(17) Uani 1 1 d . . . . .
C50 C 0.2392(3) 0.4930(3) 0.4919(3) 0.0296(17) Uani 1 1 d . . . . .
H50A H 0.269221 0.509209 0.481037 0.036 Uiso 1 1 calc R U . . .
C51 C 0.2327(3) 0.4414(3) 0.5030(3) 0.0266(16) Uani 1 1 d . . . . .
C52 C 0.2687(3) 0.4003(3) 0.4972(3) 0.0266(16) Uani 1 1 d . . . . .
C53 C 0.3199(3) 0.4098(3) 0.4816(3) 0.0362(19) Uani 1 1 d . . . . .
H53A H 0.331109 0.443360 0.476264 0.043 Uiso 1 1 calc R U . . .
C54 C 0.3514(3) 0.3712(4) 0.4749(3) 0.040(2) Uani 1 1 d . . . . .
H54A H 0.385159 0.376868 0.464414 0.048 Uiso 1 1 calc R U . . .
C55 C 0.3338(3) 0.3218(3) 0.4835(3) 0.0376(19) Uani 1 1 d . . . . .
C56 C 0.3644(3) 0.2774(4) 0.4773(4) 0.050(3) Uani 1 1 d . . . . .
H56A H 0.397580 0.281069 0.464426 0.060 Uiso 1 1 calc R U . . .
C57 C 0.3477(4) 0.2311(4) 0.4888(4) 0.051(2) Uani 1 1 d . . . . .
H57A H 0.369099 0.202645 0.485236 0.062 Uiso 1 1 calc R U . . .
C58 C 0.2981(3) 0.2252(4) 0.5064(4) 0.052(2) Uani 1 1 d . . . . .
H58A H 0.286404 0.192543 0.515107 0.062 Uiso 1 1 calc R U . . .
C59 C 0.2663(3) 0.2652(3) 0.5112(4) 0.043(2) Uani 1 1 d . . . . .
H59A H 0.232505 0.260315 0.521904 0.052 Uiso 1 1 calc R U . . .
C60 C 0.2845(3) 0.3145(3) 0.4999(3) 0.0358(19) Uani 1 1 d . . . . .
P1 P 0.3759(3) 0.5669(3) 0.5028(3) 0.103(2) Uani 0.607(6) 1 d D U P A 1
F1 F 0.3560(5) 0.5364(5) 0.4605(4) 0.115(5) Uani 0.607(6) 1 d D U P A 1
F2 F 0.3485(7) 0.5303(7) 0.5414(5) 0.154(6) Uani 0.607(6) 1 d D U P A 1
F4 F 0.4073(7) 0.6018(6) 0.4691(7) 0.181(7) Uani 0.607(6) 1 d D U P A 1
F5 F 0.4224(6) 0.5309(7) 0.5073(8) 0.189(7) Uani 0.607(6) 1 d D U P A 1
F3 F 0.3995(8) 0.5955(7) 0.5496(7) 0.198(8) Uani 0.607(6) 1 d D U P A 1
F6 F 0.3319(6) 0.6007(6) 0.5024(8) 0.182(7) Uani 0.607(6) 1 d D U P A 1
P2 P 0.1760(6) 0.0970(7) 0.4006(8) 0.206(7) Uani 0.393(6) 1 d D U P A 2
F7 F 0.2213(5) 0.0583(6) 0.3902(6) 0.074(4) Uani 0.393(6) 1 d D U P A 2
F8 F 0.1584(10) 0.0929(13) 0.3463(10) 0.229(11) Uani 0.393(6) 1 d D U P A 2
F9 F 0.2096(11) 0.1415(8) 0.3876(15) 0.231(11) Uani 0.393(6) 1 d D U P A 2
F10 F 0.1395(6) 0.0535(10) 0.4140(12) 0.184(9) Uani 0.393(6) 1 d D U P A 2
F11 F 0.1904(10) 0.0996(13) 0.4555(9) 0.211(10) Uani 0.393(6) 1 d D U P A 2
F12 F 0.1311(11) 0.1356(12) 0.4115(15) 0.306(14) Uani 0.393(6) 1 d D U P A 2

loop_
_atom_site_aniso_label
_atom_site_aniso_U_11
_atom_site_aniso_U_22
_atom_site_aniso_U_33
_atom_site_aniso_U_23
_atom_site_aniso_U_13
_atom_site_aniso_U_12
Br1 0.0243(3) 0.0243(3) 0.0243(3) -0.0024(3) 0.0024(3) -0.0024(3)
Fe1 0.0268(4) 0.0268(4) 0.0268(4) 0.0011(4) -0.0011(4) 0.0011(4)
N1 0.030(3) 0.033(3) 0.031(4) 0.004(3) 0.002(3) 0.002(3)
N2 0.027(3) 0.031(3) 0.026(3) 0.000(3) 0.000(3) 0.005(3)
N3 0.022(3) 0.023(3) 0.030(3) 0.001(3) -0.001(2) 0.000(2)
N4 0.029(3) 0.028(3) 0.029(3) 0.003(3) 0.003(3) -0.001(3)
N5 0.036(4) 0.037(4) 0.025(3) 0.007(3) 0.000(3) -0.006(3)
N6 0.040(4) 0.043(4) 0.041(4) 0.018(4) 0.001(3) 0.002(3)
C1 0.032(4) 0.032(4) 0.040(5) 0.004(4) -0.001(4) 0.000(3)
C2 0.047(5) 0.038(5) 0.040(5) 0.015(4) 0.002(4) 0.000(4)
C3 0.061(6) 0.063(7) 0.039(5) 0.018(5) -0.006(5) 0.008(5)
C4 0.057(6) 0.047(5) 0.049(6) 0.022(5) 0.007(5) -0.003(5)
C5 0.062(6) 0.036(5) 0.066(7) 0.015(5) 0.003(5) -0.004(5)
C6 0.043(5) 0.037(5) 0.050(5) 0.009(4) 0.009(4) 0.007(4)
C7 0.042(5) 0.038(5) 0.059(6) 0.010(4) 0.005(4) -0.006(4)
C8 0.032(4) 0.027(4) 0.050(5) -0.004(4) 0.002(4) 0.006(3)
C9 0.023(4) 0.031(4) 0.042(5) 0.008(4) 0.002(3) 0.007(3)
C10 0.021(4) 0.022(4) 0.039(4) -0.007(3) 0.000(3) 0.000(3)
C11 0.026(4) 0.028(4) 0.038(4) -0.004(3) 0.002(3) -0.003(3)
C12 0.017(3) 0.033(4) 0.032(4) -0.005(3) -0.002(3) 0.002(3)
C13 0.031(4) 0.028(4) 0.027(4) -0.002(3) -0.003(3) 0.002(3)
C14 0.068(7) 0.036(5) 0.040(5) -0.010(4) -0.002(5) 0.008(4)
C15 0.096(9) 0.054(6) 0.030(5) -0.015(4) -0.008(5) 0.020(6)
C16 0.074(7) 0.048(6) 0.029(5) -0.005(4) -0.001(5) 0.004(5)
C17 0.037(4) 0.034(4) 0.023(4) -0.004(3) -0.005(3) 0.005(3)
C18 0.028(4) 0.029(4) 0.026(4) -0.003(3) 0.004(3) -0.006(3)
C19 0.039(4) 0.039(5) 0.020(4) -0.006(3) 0.003(3) 0.000(4)
C20 0.034(4) 0.045(5) 0.028(4) -0.004(4) 0.007(3) -0.002(4)
C21 0.033(4) 0.049(5) 0.024(4) 0.007(4) -0.001(3) -0.003(4)
C22 0.024(4) 0.057(6) 0.035(4) 0.014(4) 0.004(3) -0.003(4)
C23 0.076(7) 0.059(6) 0.031(5) 0.006(4) -0.002(5) 0.002(5)
C24 0.088(9) 0.095(10) 0.031(5) 0.013(6) -0.003(5) 0.000(7)
C25 0.047(6) 0.074(8) 0.061(7) 0.039(6) -0.001(5) -0.003(5)
C26 0.093(9) 0.072(9) 0.056(7) 0.043(7) 0.003(6) 0.007(7)
C27 0.103(11) 0.071(9) 0.083(9) 0.051(8) 0.018(8) 0.030(8)
C28 0.064(7) 0.064(7) 0.099(10) 0.046(7) 0.009(7) 0.001(6)
C29 0.060(6) 0.058(6) 0.065(7) 0.026(5) 0.013(5) 0.011(5)
C30 0.036(5) 0.061(7) 0.055(6) 0.037(5) 0.001(4) 0.005(4)
Fe2 0.0382(5) 0.0382(5) 0.0382(5) 0.0091(5) -0.0091(5) 0.0091(5)
N7 0.053(5) 0.039(4) 0.048(5) 0.014(4) -0.017(4) 0.018(4)
N8 0.042(4) 0.025(3) 0.035(4) 0.007(3) 0.000(3) 0.007(3)
N9 0.043(4) 0.026(3) 0.031(3) 0.006(3) 0.000(3) 0.005(3)
N10 0.024(3) 0.031(3) 0.028(3) -0.006(3) 0.002(3) 0.004(3)
N11 0.026(3) 0.027(3) 0.026(3) -0.003(3) 0.002(2) 0.002(3)
N12 0.030(3) 0.033(4) 0.036(4) 0.002(3) 0.002(3) 0.003(3)
C31 0.056(6) 0.038(5) 0.052(6) 0.008(4) -0.002(5) 0.026(4)
C32 0.054(7) 0.049(6) 0.126(12) -0.004(7) -0.029(7) 0.025(5)
C33 0.065(8) 0.069(8) 0.109(11) -0.020(7) -0.035(7) 0.040(6)
C34 0.049(7) 0.061(7) 0.110(11) 0.009(7) -0.012(7) 0.025(6)
C35 0.085(9) 0.044(6) 0.103(10) -0.017(6) 0.002(8) 0.036(6)
C36 0.064(7) 0.038(5) 0.086(8) 0.006(5) 0.000(6) 0.014(5)
C37 0.072(8) 0.037(5) 0.103(10) -0.008(6) -0.003(7) 0.014(5)
C38 0.063(7) 0.032(5) 0.087(8) 0.005(5) 0.001(6) 0.007(5)
C39 0.056(6) 0.040(5) 0.037(5) 0.006(4) 0.003(4) 0.013(4)
C40 0.040(4) 0.029(4) 0.029(4) 0.008(3) 0.001(3) -0.001(3)
C41 0.048(5) 0.029(4) 0.042(5) 0.005(4) 0.003(4) -0.001(4)
C42 0.043(5) 0.031(4) 0.034(4) 0.012(4) 0.010(4) -0.004(3)
C43 0.042(5) 0.024(4) 0.029(4) 0.004(3) 0.006(3) -0.002(3)
C44 0.041(5) 0.032(4) 0.054(6) 0.004(4) 0.002(4) -0.007(4)
C45 0.051(6) 0.030(5) 0.069(7) 0.010(4) -0.001(5) -0.014(4)
C46 0.036(5) 0.039(5) 0.049(5) 0.005(4) -0.001(4) -0.008(4)
C47 0.033(4) 0.036(4) 0.025(4) 0.003(3) 0.009(3) -0.001(3)
C48 0.034(4) 0.032(4) 0.029(4) 0.002(3) 0.000(3) -0.005(3)
C49 0.032(4) 0.032(4) 0.025(4) 0.001(3) 0.002(3) -0.002(3)
C50 0.022(4) 0.035(4) 0.031(4) 0.003(3) 0.000(3) -0.003(3)
C51 0.023(4) 0.039(4) 0.018(3) -0.001(3) 0.001(3) -0.004(3)
C52 0.023(4) 0.041(4) 0.015(3) -0.001(3) 0.000(3) 0.001(3)
C53 0.028(4) 0.040(5) 0.040(5) 0.008(4) 0.004(3) 0.003(4)
C54 0.026(4) 0.055(5) 0.040(5) 0.006(4) 0.010(3) 0.006(4)
C55 0.025(4) 0.046(5) 0.042(5) 0.005(4) 0.003(3) 0.007(4)
C56 0.027(4) 0.053(6) 0.071(7) 0.007(5) 0.014(4) 0.015(4)
C57 0.042(5) 0.041(5) 0.071(7) -0.003(5) 0.012(5) 0.009(4)
C58 0.036(5) 0.038(5) 0.081(7) -0.001(5) 0.003(5) 0.006(4)
C59 0.033(4) 0.036(5) 0.060(6) -0.007(4) 0.001(4) 0.000(4)
C60 0.027(4) 0.033(4) 0.048(5) -0.002(4) 0.005(4) 0.009(3)
P1 0.102(4) 0.077(4) 0.131(5) -0.020(4) 0.017(4) -0.050(3)
F1 0.145(11) 0.112(9) 0.088(6) 0.006(6) 0.027(7) -0.087(8)
F2 0.176(13) 0.200(15) 0.088(7) 0.030(9) -0.012(9) -0.085(10)
F4 0.187(14) 0.149(13) 0.205(13) 0.029(11) 0.001(12) -0.126(10)
F5 0.147(11) 0.191(14) 0.23(2) 0.013(12) -0.009(10) 0.019(10)
F3 0.259(19) 0.153(15) 0.180(11) -0.027(10) -0.074(13) -0.072(11)
F6 0.156(11) 0.132(12) 0.26(2) -0.026(10) -0.018(11) 0.003(8)
P2 0.133(11) 0.249(15) 0.238(15) -0.019(15) 0.002(12) 0.038(8)
F7 0.063(5) 0.098(6) 0.061(6) 0.006(5) -0.027(4) -0.046(4)
F8 0.121(19) 0.28(3) 0.281(17) 0.021(17) -0.085(15) 0.062(16)
F9 0.24(2) 0.128(8) 0.33(3) -0.03(2) -0.03(2) 0.055(13)
F10 0.049(8) 0.247(18) 0.26(2) -0.059(19) 0.004(13) 0.057(10)
F11 0.15(2) 0.25(3) 0.231(15) -0.107(15) 0.023(14) 0.035(17)
F12 0.25(2) 0.26(2) 0.41(3) 0.00(3) 0.02(2) 0.119(17)

_geom_special_details            
;
 All esds (except the esd in the dihedral angle between two l.s. planes)
 are estimated using the full covariance matrix.  The cell esds are taken
 into account individually in the estimation of esds in distances, angles
 and torsion angles; correlations between esds in cell parameters are only
 used when they are defined by crystal symmetry.  An approximate (isotropic)
 treatment of cell esds is used for estimating esds involving l.s. planes.
;

loop_
_geom_bond_atom_site_label_1
_geom_bond_atom_site_label_2
_geom_bond_distance
_geom_bond_site_symmetry_2
_geom_bond_publ_flag
Fe1 N2 2.150(6) . ?
Fe1 N2 2.150(6) 12_565 ?
Fe1 N2 2.150(6) 6_456 ?
Fe1 N1 2.316(7) 6_456 ?
Fe1 N1 2.316(7) 12_565 ?
Fe1 N1 2.316(7) . ?
N1 C9 1.327(11) . ?
N1 C1 1.401(10) . ?
N2 N3 1.339(9) . ?
N2 C10 1.352(10) . ?
N3 C12 1.360(10) . ?
N3 H3B 0.8800 . ?
N4 N5 1.354(10) . ?
N4 C19 1.370(10) . ?
N4 H4B 0.8800 . ?
N5 C21 1.362(11) . ?
N6 C22 1.292(12) . ?
N6 C30 1.397(11) . ?
C1 C2 1.399(13) . ?
C1 C6 1.423(13) . ?
C2 C3 1.368(13) . ?
C2 H2A 0.9500 . ?
C3 C4 1.431(15) . ?
C3 H3A 0.9500 . ?
C4 C5 1.350(15) . ?
C4 H4A 0.9500 . ?
C5 C6 1.397(14) . ?
C5 H5A 0.9500 . ?
C6 C7 1.436(14) . ?
C7 C8 1.367(13) . ?
C7 H7A 0.9500 . ?
C8 C9 1.411(12) . ?
C8 H8A 0.9500 . ?
C9 C10 1.450(11) . ?
C10 C11 1.380(12) . ?
C11 C12 1.387(11) . ?
C11 H11A 0.9500 . ?
C12 C13 1.459(11) . ?
C13 C18 1.396(11) . ?
C13 C14 1.396(12) . ?
C14 C15 1.369(14) . ?
C14 H14A 0.9500 . ?
C15 C16 1.409(15) . ?
C15 H15A 0.9500 . ?
C16 C17 1.396(12) . ?
C16 H16A 0.9500 . ?
C17 C18 1.385(11) . ?
C17 C19 1.467(12) . ?
C18 H18A 0.9500 . ?
C19 C20 1.370(12) . ?
C20 C21 1.384(13) . ?
C20 H20A 0.9500 . ?
C21 C22 1.478(12) . ?
C22 C23 1.409(13) . ?
C23 C24 1.361(16) . ?
C23 H23A 0.9500 . ?
C24 C25 1.438(19) . ?
C24 H24A 0.9500 . ?
C25 C30 1.358(16) . ?
C25 C26 1.440(15) . ?
C26 C27 1.32(2) . ?
C26 H26A 0.9500 . ?
C27 C28 1.36(2) . ?
C27 H27A 0.9500 . ?
C28 C29 1.382(15) . ?
C28 H28A 0.9500 . ?
C29 C30 1.399(16) . ?
C29 H29A 0.9500 . ?
Fe2 N8 2.146(7) . ?
Fe2 N8 2.146(7) 6_456 ?
Fe2 N8 2.146(7) 12_565 ?
Fe2 N7 2.317(8) 12_565 ?
Fe2 N7 2.317(8) 6_456 ?
Fe2 N7 2.317(8) . ?
N7 C39 1.349(13) . ?
N7 C31 1.370(11) . ?
N8 N9 1.342(10) . ?
N8 C40 1.353(11) . ?
N9 C42 1.368(11) . ?
N9 H9A 0.8800 . ?
N10 C49 1.351(10) . ?
N10 N11 1.353(9) . ?
N10 H10A 0.8800 . ?
N11 C51 1.341(10) . ?
N12 C52 1.329(10) . ?
N12 C60 1.386(10) . ?
C31 C32 1.393(16) . ?
C31 C36 1.402(15) . ?
C32 C33 1.403(15) . ?
C32 H32A 0.9500 . ?
C33 C34 1.360(18) . ?
C33 H33A 0.9500 . ?
C34 C35 1.345(19) . ?
C34 H34A 0.9500 . ?
C35 C36 1.440(16) . ?
C35 H35A 0.9500 . ?
C36 C37 1.386(17) . ?
C37 C38 1.337(16) . ?
C37 H37A 0.9500 . ?
C38 C39 1.362(14) . ?
C38 H38A 0.9500 . ?
C39 C40 1.480(12) . ?
C40 C41 1.392(13) . ?
C41 C42 1.394(12) . ?
C41 H41A 0.9500 . ?
C42 C43 1.446(12) . ?
C43 C44 1.393(12) . ?
C43 C48 1.397(11) . ?
C44 C45 1.362(14) . ?
C44 H44A 0.9500 . ?
C45 C46 1.404(13) . ?
C45 H45A 0.9500 . ?
C46 C47 1.396(12) . ?
C46 H46A 0.9500 . ?
C47 C48 1.377(12) . ?
C47 C49 1.464(11) . ?
C48 H48A 0.9500 . ?
C49 C50 1.382(11) . ?
C50 C51 1.412(11) . ?
C50 H50A 0.9500 . ?
C51 C52 1.456(11) . ?
C52 C53 1.441(11) . ?
C53 C54 1.336(12) . ?
C53 H53A 0.9500 . ?
C54 C55 1.408(13) . ?
C54 H54A 0.9500 . ?
C55 C60 1.393(12) . ?
C55 C56 1.439(12) . ?
C56 C57 1.343(14) . ?
C56 H56A 0.9500 . ?
C57 C58 1.404(14) . ?
C57 H57A 0.9500 . ?
C58 C59 1.360(13) . ?
C58 H58A 0.9500 . ?
C59 C60 1.427(12) . ?
C59 H59A 0.9500 . ?
P1 F6 1.469(15) . ?
P1 F1 1.484(12) . ?
P1 F4 1.534(14) . ?
P1 F5 1.566(16) . ?
P1 F3 1.584(14) . ?
P1 F2 1.588(13) . ?
P2 F11 1.508(18) . ?
P2 F9 1.518(18) . ?
P2 F8 1.519(18) . ?
P2 F10 1.548(18) . ?
P2 F12 1.595(17) . ?
P2 F7 1.607(16) . ?

loop_
_geom_angle_atom_site_label_1
_geom_angle_atom_site_label_2
_geom_angle_atom_site_label_3
_geom_angle
_geom_angle_site_symmetry_1
_geom_angle_site_symmetry_3
_geom_angle_publ_flag
N2 Fe1 N2 92.8(2) . 12_565 ?
N2 Fe1 N2 92.8(2) . 6_456 ?
N2 Fe1 N2 92.8(2) 12_565 6_456 ?
N2 Fe1 N1 167.5(2) . 6_456 ?
N2 Fe1 N1 89.4(2) 12_565 6_456 ?
N2 Fe1 N1 74.8(2) 6_456 6_456 ?
N2 Fe1 N1 89.4(2) . 12_565 ?
N2 Fe1 N1 74.8(2) 12_565 12_565 ?
N2 Fe1 N1 167.5(2) 6_456 12_565 ?
N1 Fe1 N1 103.1(2) 6_456 12_565 ?
N2 Fe1 N1 74.8(2) . . ?
N2 Fe1 N1 167.5(2) 12_565 . ?
N2 Fe1 N1 89.4(2) 6_456 . ?
N1 Fe1 N1 103.0(2) 6_456 . ?
N1 Fe1 N1 103.1(2) 12_565 . ?
C9 N1 C1 118.7(7) . . ?
C9 N1 Fe1 112.0(5) . . ?
C1 N1 Fe1 129.1(5) . . ?
N3 N2 C10 106.4(6) . . ?
N3 N2 Fe1 136.7(5) . . ?
C10 N2 Fe1 116.8(5) . . ?
N2 N3 C12 110.6(6) . . ?
N2 N3 H3B 124.7 . . ?
C12 N3 H3B 124.7 . . ?
N5 N4 C19 113.5(6) . . ?
N5 N4 H4B 123.2 . . ?
C19 N4 H4B 123.2 . . ?
N4 N5 C21 103.1(7) . . ?
C22 N6 C30 117.9(8) . . ?
C2 C1 N1 119.9(7) . . ?
C2 C1 C6 119.3(8) . . ?
N1 C1 C6 120.7(8) . . ?
C3 C2 C1 121.1(9) . . ?
C3 C2 H2A 119.5 . . ?
C1 C2 H2A 119.5 . . ?
C2 C3 C4 119.3(10) . . ?
C2 C3 H3A 120.3 . . ?
C4 C3 H3A 120.3 . . ?
C5 C4 C3 119.8(9) . . ?
C5 C4 H4A 120.1 . . ?
C3 C4 H4A 120.1 . . ?
C4 C5 C6 122.2(9) . . ?
C4 C5 H5A 118.9 . . ?
C6 C5 H5A 118.9 . . ?
C5 C6 C1 118.2(9) . . ?
C5 C6 C7 122.6(9) . . ?
C1 C6 C7 119.2(8) . . ?
C8 C7 C6 117.3(8) . . ?
C8 C7 H7A 121.3 . . ?
C6 C7 H7A 121.3 . . ?
C7 C8 C9 121.6(9) . . ?
C7 C8 H8A 119.2 . . ?
C9 C8 H8A 119.2 . . ?
N1 C9 C8 122.4(8) . . ?
N1 C9 C10 118.3(7) . . ?
C8 C9 C10 119.2(8) . . ?
N2 C10 C11 110.4(7) . . ?
N2 C10 C9 118.0(7) . . ?
C11 C10 C9 131.6(7) . . ?
C10 C11 C12 105.3(7) . . ?
C10 C11 H11A 127.3 . . ?
C12 C11 H11A 127.3 . . ?
N3 C12 C11 107.2(7) . . ?
N3 C12 C13 122.2(7) . . ?
C11 C12 C13 130.6(7) . . ?
C18 C13 C14 118.4(7) . . ?
C18 C13 C12 121.4(7) . . ?
C14 C13 C12 120.2(7) . . ?
C15 C14 C13 121.0(9) . . ?
C15 C14 H14A 119.5 . . ?
C13 C14 H14A 119.5 . . ?
C14 C15 C16 120.0(9) . . ?
C14 C15 H15A 120.0 . . ?
C16 C15 H15A 120.0 . . ?
C17 C16 C15 120.2(8) . . ?
C17 C16 H16A 119.9 . . ?
C15 C16 H16A 119.9 . . ?
C18 C17 C16 118.5(8) . . ?
C18 C17 C19 121.6(7) . . ?
C16 C17 C19 119.9(7) . . ?
C17 C18 C13 122.0(7) . . ?
C17 C18 H18A 119.0 . . ?
C13 C18 H18A 119.0 . . ?
N4 C19 C20 105.1(7) . . ?
N4 C19 C17 122.5(7) . . ?
C20 C19 C17 132.4(7) . . ?
C19 C20 C21 106.8(7) . . ?
C19 C20 H20A 126.6 . . ?
C21 C20 H20A 126.6 . . ?
N5 C21 C20 111.4(7) . . ?
N5 C21 C22 118.3(8) . . ?
C20 C21 C22 130.1(8) . . ?
N6 C22 C23 123.8(9) . . ?
N6 C22 C21 117.1(8) . . ?
C23 C22 C21 119.1(9) . . ?
C24 C23 C22 119.7(11) . . ?
C24 C23 H23A 120.2 . . ?
C22 C23 H23A 120.2 . . ?
C23 C24 C25 117.3(10) . . ?
C23 C24 H24A 121.4 . . ?
C25 C24 H24A 121.4 . . ?
C30 C25 C24 119.4(10) . . ?
C30 C25 C26 119.2(12) . . ?
C24 C25 C26 121.4(11) . . ?
C27 C26 C25 119.2(12) . . ?
C27 C26 H26A 120.4 . . ?
C25 C26 H26A 120.4 . . ?
C26 C27 C28 121.6(12) . . ?
C26 C27 H27A 119.2 . . ?
C28 C27 H27A 119.2 . . ?
C27 C28 C29 121.2(14) . . ?
C27 C28 H28A 119.4 . . ?
C29 C28 H28A 119.4 . . ?
C28 C29 C30 118.0(12) . . ?
C28 C29 H29A 121.0 . . ?
C30 C29 H29A 121.0 . . ?
C25 C30 N6 121.9(11) . . ?
C25 C30 C29 120.6(9) . . ?
N6 C30 C29 117.5(9) . . ?
N8 Fe2 N8 94.9(2) . 6_456 ?
N8 Fe2 N8 94.9(2) . 12_565 ?
N8 Fe2 N8 94.9(2) 6_456 12_565 ?
N8 Fe2 N7 170.2(3) . 12_565 ?
N8 Fe2 N7 88.5(3) 6_456 12_565 ?
N8 Fe2 N7 75.6(3) 12_565 12_565 ?
N8 Fe2 N7 88.5(3) . 6_456 ?
N8 Fe2 N7 75.6(3) 6_456 6_456 ?
N8 Fe2 N7 170.2(3) 12_565 6_456 ?
N7 Fe2 N7 101.2(2) 12_565 6_456 ?
N8 Fe2 N7 75.6(3) . . ?
N8 Fe2 N7 170.2(3) 6_456 . ?
N8 Fe2 N7 88.5(3) 12_565 . ?
N7 Fe2 N7 101.2(2) 12_565 . ?
N7 Fe2 N7 101.2(2) 6_456 . ?
C39 N7 C31 117.4(8) . . ?
C39 N7 Fe2 112.0(6) . . ?
C31 N7 Fe2 129.8(7) . . ?
N9 N8 C40 106.5(7) . . ?
N9 N8 Fe2 137.1(5) . . ?
C40 N8 Fe2 116.4(5) . . ?
N8 N9 C42 111.0(7) . . ?
N8 N9 H9A 124.5 . . ?
C42 N9 H9A 124.5 . . ?
C49 N10 N11 113.4(6) . . ?
C49 N10 H10A 123.3 . . ?
N11 N10 H10A 123.3 . . ?
C51 N11 N10 104.6(6) . . ?
C52 N12 C60 117.1(7) . . ?
N7 C31 C32 119.2(9) . . ?
N7 C31 C36 122.0(10) . . ?
C32 C31 C36 118.7(9) . . ?
C31 C32 C33 119.8(11) . . ?
C31 C32 H32A 120.1 . . ?
C33 C32 H32A 120.1 . . ?
C34 C33 C32 121.6(13) . . ?
C34 C33 H33A 119.2 . . ?
C32 C33 H33A 119.2 . . ?
C35 C34 C33 119.9(11) . . ?
C35 C34 H34A 120.0 . . ?
C33 C34 H34A 120.0 . . ?
C34 C35 C36 120.8(11) . . ?
C34 C35 H35A 119.6 . . ?
C36 C35 H35A 119.6 . . ?
C37 C36 C31 116.6(10) . . ?
C37 C36 C35 124.5(10) . . ?
C31 C36 C35 118.9(11) . . ?
C38 C37 C36 121.8(10) . . ?
C38 C37 H37A 119.1 . . ?
C36 C37 H37A 119.1 . . ?
C37 C38 C39 119.2(11) . . ?
C37 C38 H38A 120.4 . . ?
C39 C38 H38A 120.4 . . ?
N7 C39 C38 123.0(9) . . ?
N7 C39 C40 116.5(8) . . ?
C38 C39 C40 120.5(10) . . ?
N8 C40 C41 110.3(7) . . ?
N8 C40 C39 118.9(8) . . ?
C41 C40 C39 130.8(8) . . ?
C40 C41 C42 105.5(8) . . ?
C40 C41 H41A 127.3 . . ?
C42 C41 H41A 127.3 . . ?
N9 C42 C41 106.8(8) . . ?
N9 C42 C43 123.7(7) . . ?
C41 C42 C43 129.5(8) . . ?
C44 C43 C48 118.2(8) . . ?
C44 C43 C42 120.1(7) . . ?
C48 C43 C42 121.7(7) . . ?
C45 C44 C43 120.4(8) . . ?
C45 C44 H44A 119.8 . . ?
C43 C44 H44A 119.8 . . ?
C44 C45 C46 121.7(8) . . ?
C44 C45 H45A 119.1 . . ?
C46 C45 H45A 119.1 . . ?
C47 C46 C45 118.2(8) . . ?
C47 C46 H46A 120.9 . . ?
C45 C46 H46A 120.9 . . ?
C48 C47 C46 119.7(8) . . ?
C48 C47 C49 121.3(7) . . ?
C46 C47 C49 119.0(7) . . ?
C47 C48 C43 121.8(8) . . ?
C47 C48 H48A 119.1 . . ?
C43 C48 H48A 119.1 . . ?
N10 C49 C50 105.7(7) . . ?
N10 C49 C47 122.4(7) . . ?
C50 C49 C47 131.8(7) . . ?
C49 C50 C51 105.8(7) . . ?
C49 C50 H50A 127.1 . . ?
C51 C50 H50A 127.1 . . ?
N11 C51 C50 110.6(7) . . ?
N11 C51 C52 120.7(7) . . ?
C50 C51 C52 128.6(7) . . ?
N12 C52 C53 122.7(7) . . ?
N12 C52 C51 116.1(6) . . ?
C53 C52 C51 121.2(7) . . ?
C54 C53 C52 119.7(8) . . ?
C54 C53 H53A 120.2 . . ?
C52 C53 H53A 120.2 . . ?
C53 C54 C55 119.0(8) . . ?
C53 C54 H54A 120.5 . . ?
C55 C54 H54A 120.5 . . ?
C60 C55 C54 119.4(8) . . ?
C60 C55 C56 116.8(8) . . ?
C54 C55 C56 123.8(8) . . ?
C57 C56 C55 122.5(8) . . ?
C57 C56 H56A 118.7 . . ?
C55 C56 H56A 118.7 . . ?
C56 C57 C58 119.1(9) . . ?
C56 C57 H57A 120.5 . . ?
C58 C57 H57A 120.5 . . ?
C59 C58 C57 121.7(9) . . ?
C59 C58 H58A 119.1 . . ?
C57 C58 H58A 119.1 . . ?
C58 C59 C60 119.1(8) . . ?
C58 C59 H59A 120.5 . . ?
C60 C59 H59A 120.5 . . ?
N12 C60 C55 122.1(8) . . ?
N12 C60 C59 117.2(7) . . ?
C55 C60 C59 120.7(7) . . ?
F6 P1 F1 92.6(9) . . ?
F6 P1 F4 93.4(9) . . ?
F1 P1 F4 94.7(8) . . ?
F6 P1 F5 176.1(11) . . ?
F1 P1 F5 90.2(9) . . ?
F4 P1 F5 89.1(9) . . ?
F6 P1 F3 91.7(9) . . ?
F1 P1 F3 175.1(11) . . ?
F4 P1 F3 87.3(8) . . ?
F5 P1 F3 85.4(9) . . ?
F6 P1 F2 90.9(9) . . ?
F1 P1 F2 89.5(7) . . ?
F4 P1 F2 173.8(10) . . ?
F5 P1 F2 86.4(9) . . ?
F3 P1 F2 88.2(8) . . ?
F11 P2 F9 92.1(11) . . ?
F11 P2 F8 176.5(13) . . ?
F9 P2 F8 91.1(11) . . ?
F11 P2 F10 88.3(11) . . ?
F9 P2 F10 177.2(12) . . ?
F8 P2 F10 88.4(11) . . ?
F11 P2 F12 89.2(11) . . ?
F9 P2 F12 88.9(11) . . ?
F8 P2 F12 89.3(10) . . ?
F10 P2 F12 88.3(10) . . ?
F11 P2 F7 90.3(10) . . ?
F9 P2 F7 91.0(10) . . ?
F8 P2 F7 91.1(10) . . ?
F10 P2 F7 91.7(10) . . ?
F12 P2 F7 179.5(14) . . ?

loop_
_geom_hbond_atom_site_label_D
_geom_hbond_atom_site_label_H
_geom_hbond_atom_site_label_A
_geom_hbond_distance_DH
_geom_hbond_distance_HA
_geom_hbond_distance_DA
_geom_hbond_angle_DHA
_geom_hbond_site_symmetry_A
_geom_hbond_publ_flag
N3 H3B N11 0.88 2.03 2.883(9) 164.0 . yes
N9 H9A N5 0.88 2.08 2.929(10) 161.3 . yes
N4 H4B Br1 0.88 2.58 3.424(6) 160.0 . yes
N10 H10A Br1 0.88 2.57 3.408(6) 159.7 . yes

_refine_diff_density_max         1.434
_refine_diff_density_min         -1.104
_refine_diff_density_rms         0.105

_shelx_res_file                  
;
TITL lb2191_a.res in P2(1)3
    lb2191_a_sq.res
    created by SHELXL-2017/1 at 12:43:46 on 06-Jul-2023
REM Old TITL lb2191 in P2(1)3

REM SHELXT solution in P2(1)3
REM R1 0.161,  Rweak 0.038,  Alpha 0.010,  Orientation as input
REM Flack x =  0.058 ( 0.005 ) from Parsons' quotients
REM Formula found by SHELXT:  C186 N33 O15 Fe2 Br

CELL  0.72880  26.5373  26.5373  26.5373   90.000   90.000   90.000
ZERR    4.000   0.0007   0.0007   0.0007    0.000    0.000    0.000
LATT -1
SYMM 1/2-X, -Y, 1/2+Z
SYMM -X, 1/2+Y, 1/2-Z
SYMM 1/2+X, 1/2-Y, -Z
SYMM Z, X, Y
SYMM 1/2+Z, 1/2-X, -Y
SYMM 1/2-Z, -X, 1/2+Y
SYMM -Z, 1/2+X, 1/2-Y
SYMM Y, Z, X
SYMM -Y, 1/2+Z, 1/2-X
SYMM 1/2+Y, 1/2-Z, -X
SYMM 1/2-Y, -Z, 1/2+X
SFAC C H N O F P FE BR
DISP    Br   -0.46772    2.54951     10615.50
DISP    Fe    0.35110    0.88918      3722.89
DISP    P     0.10706    0.10017       434.78
DISP    F     0.01853    0.01091        54.38
DISP    O     0.01151    0.00644        34.18
DISP    N     0.00654    0.00351        20.58
DISP    C     0.00337    0.00172        11.92
DISP    H     0.00000    0.00000         0.67
UNIT 768 576 144 16 72 12 8 4

TEMP -173
SIZE 0.240 0.120 0.110

REM data cut 0.85 angstrom

REM squeezed -2.5% R1

REM most disagreeable likely affected by beamtstop
OMIT     0   0   2
OMIT     0   1   1
OMIT     1   0   2

L.S. 24
ACTA 54.23
BOND $H
HTAB N3 N11
HTAB N9 N5
HTAB N4 BR1
HTAB N10 BR1
FMAP 2
PLAN 10
SADI P1 F1 P1 F2 P1 F3 P1 F4 P1 F5 P1 F6
SADI F1 F2 F2 F3 F3 F4 F4 F1 F1 F5 F5 F3 F3 F6 F6 F1 F2 F5 F5 F4 F4 F6 F6 F2
DFIX 1.48 P2 F7 P2 F8 P2 F9 P2 F10 P2 F11 P2 F12
SADI P2 F7 P2 F8 P2 F9 P2 F10 P2 F11 P2 F12
SADI F8 F9 F9 F11 F11 F10 F10 F8
SADI F7 F8 F8 F12 F12 F11 F11 F7
SADI F7 F9 F9 F12 F12 F10 F10 F7
SIMU 0.012 P1 > F6
DELU 0.003 P1 > F6
ISOR 0.002 F7
SIMU 0.012 P2 > F12
DELU 0.003 P2 > F12
ABIN
WGHT    0.154400   20.970999
FVAR       0.17516   0.60723
BR1   8    0.036181    0.463819    0.536181    10.33333    0.02431    0.02431 =
         0.02431   -0.00245    0.00245   -0.00245
FE1   7    0.168641    0.331359    0.668641    10.33333    0.02675    0.02675 =
         0.02675    0.00108   -0.00108    0.00108
N1    3    0.145781    0.247193    0.671965    11.00000    0.02954    0.03266 =
         0.03132    0.00442    0.00176    0.00184
N2    3    0.148120    0.311933    0.592723    11.00000    0.02658    0.03092 =
         0.02617    0.00012   -0.00021    0.00542
N3    3    0.147239    0.334985    0.547853    11.00000    0.02197    0.02324 =
         0.03004    0.00087   -0.00072   -0.00040
AFIX  43
H3B   2    0.154510    0.366959    0.542910    11.00000   -1.20000
AFIX   0
N4    3    0.073950    0.463582    0.412793    11.00000    0.02937    0.02824 =
         0.02919    0.00323    0.00255   -0.00122
AFIX  43
H4B   2    0.066058    0.455245    0.443903    11.00000   -1.20000
AFIX   0
N5    3    0.064631    0.509652    0.392976    11.00000    0.03564    0.03700 =
         0.02508    0.00654   -0.00037   -0.00619
N6    3    0.070009    0.593120    0.333518    11.00000    0.03977    0.04282 =
         0.04097    0.01817    0.00057    0.00216
C1    1    0.142408    0.215196    0.713829    11.00000    0.03180    0.03159 =
         0.03951    0.00424   -0.00063   -0.00011
C2    1    0.162245    0.230497    0.760224    11.00000    0.04710    0.03817 =
         0.04016    0.01451    0.00239   -0.00033
AFIX  43
H2A   2    0.177398    0.262803    0.763099    11.00000   -1.20000
AFIX   0
C3    1    0.160179    0.199691    0.801518    11.00000    0.06102    0.06283 =
         0.03886    0.01769   -0.00604    0.00759
AFIX  43
H3A   2    0.173870    0.210437    0.832801    11.00000   -1.20000
AFIX   0
C4    1    0.137178    0.151115    0.797096    11.00000    0.05694    0.04673 =
         0.04910    0.02231    0.00748   -0.00274
AFIX  43
H4A   2    0.134798    0.129695    0.825681    11.00000   -1.20000
AFIX   0
C5    1    0.118879    0.135846    0.752167    11.00000    0.06204    0.03552 =
         0.06587    0.01453    0.00279   -0.00428
AFIX  43
H5A   2    0.103704    0.103513    0.749743    11.00000   -1.20000
AFIX   0
C6    1    0.121517    0.166022    0.709101    11.00000    0.04250    0.03666 =
         0.04957    0.00889    0.00865    0.00744
C7    1    0.105393    0.148784    0.660426    11.00000    0.04177    0.03752 =
         0.05855    0.00982    0.00506   -0.00598
AFIX  43
H7A   2    0.091576    0.116071    0.655896    11.00000   -1.20000
AFIX   0
C8    1    0.110721    0.181336    0.620853    11.00000    0.03204    0.02746 =
         0.04978   -0.00361    0.00157    0.00612
AFIX  43
H8A   2    0.100590    0.170879    0.588149    11.00000   -1.20000
AFIX   0
C9    1    0.130905    0.230093    0.627408    11.00000    0.02294    0.03144 =
         0.04166    0.00761    0.00184    0.00714
C10   1    0.133795    0.263758    0.584455    11.00000    0.02051    0.02193 =
         0.03932   -0.00727    0.00024    0.00028
C11   1    0.124434    0.256049    0.533897    11.00000    0.02646    0.02831 =
         0.03798   -0.00434    0.00201   -0.00275
AFIX  43
H11A  2    0.113974    0.225651    0.518146    11.00000   -1.20000
AFIX   0
C12   1    0.133545    0.302127    0.510958    11.00000    0.01721    0.03285 =
         0.03245   -0.00536   -0.00227    0.00214
C13   1    0.130448    0.317016    0.458110    11.00000    0.03114    0.02837 =
         0.02650   -0.00155   -0.00327    0.00157
C14   1    0.140731    0.282072    0.420132    11.00000    0.06844    0.03633 =
         0.03980   -0.01007   -0.00250    0.00823
AFIX  43
H14A  2    0.150248    0.248712    0.428970    11.00000   -1.20000
AFIX   0
C15   1    0.137304    0.295172    0.370365    11.00000    0.09566    0.05404 =
         0.02951   -0.01545   -0.00803    0.02000
AFIX  43
H15A  2    0.144489    0.271008    0.344949    11.00000   -1.20000
AFIX   0
C16   1    0.123109    0.344531    0.356849    11.00000    0.07431    0.04838 =
         0.02871   -0.00535   -0.00073    0.00410
AFIX  43
H16A  2    0.121061    0.353698    0.322305    11.00000   -1.20000
AFIX   0
C17   1    0.112052    0.379973    0.394096    11.00000    0.03710    0.03392 =
         0.02283   -0.00402   -0.00468    0.00481
C18   1    0.115321    0.365426    0.444098    11.00000    0.02802    0.02884 =
         0.02599   -0.00304    0.00351   -0.00562
AFIX  43
H18A  2    0.107022    0.389095    0.469641    11.00000   -1.20000
AFIX   0
C19   1    0.096855    0.431171    0.379753    11.00000    0.03866    0.03857 =
         0.02040   -0.00583    0.00285    0.00023
C20   1    0.102867    0.458360    0.336275    11.00000    0.03385    0.04475 =
         0.02819   -0.00449    0.00718   -0.00240
AFIX  43
H20A  2    0.117970    0.446946    0.305892    11.00000   -1.20000
AFIX   0
C21   1    0.082715    0.505642    0.345114    11.00000    0.03315    0.04878 =
         0.02411    0.00691   -0.00065   -0.00342
C22   1    0.081117    0.550673    0.312386    11.00000    0.02439    0.05694 =
         0.03486    0.01447    0.00410   -0.00315
C23   1    0.091123    0.545259    0.260539    11.00000    0.07599    0.05927 =
         0.03148    0.00569   -0.00247    0.00222
AFIX  43
H23A  2    0.099121    0.513087    0.247028    11.00000   -1.20000
AFIX   0
C24   1    0.089277    0.586337    0.229901    11.00000    0.08756    0.09530 =
         0.03058    0.01304   -0.00262    0.00015
AFIX  43
H24A  2    0.094217    0.583464    0.194562    11.00000   -1.20000
AFIX   0
C25   1    0.079544    0.634268    0.253214    11.00000    0.04710    0.07426 =
         0.06132    0.03919   -0.00124   -0.00310
C26   1    0.078382    0.680088    0.224183    11.00000    0.09307    0.07229 =
         0.05627    0.04340    0.00264    0.00651
AFIX  43
H26A  2    0.082725    0.679148    0.188661    11.00000   -1.20000
AFIX   0
C27   1    0.071226    0.723317    0.247481    11.00000    0.10294    0.07119 =
         0.08284    0.05098    0.01765    0.02981
AFIX  43
H27A  2    0.073800    0.753804    0.228895    11.00000   -1.20000
AFIX   0
C28   1    0.060209    0.725389    0.297648    11.00000    0.06428    0.06423 =
         0.09875    0.04554    0.00867    0.00095
AFIX  43
H28A  2    0.052847    0.757004    0.312743    11.00000   -1.20000
AFIX   0
C29   1    0.059567    0.682318    0.326894    11.00000    0.06039    0.05769 =
         0.06470    0.02566    0.01268    0.01133
AFIX  43
H29A  2    0.052557    0.683956    0.361962    11.00000   -1.20000
AFIX   0
C30   1    0.069543    0.636240    0.303345    11.00000    0.03601    0.06146 =
         0.05550    0.03734    0.00115    0.00499
FE2   7   -0.094030    0.594030    0.405970    10.33333    0.03823    0.03823 =
         0.03823    0.00913   -0.00913    0.00913
N7    3   -0.109936    0.674959    0.434603    11.00000    0.05321    0.03917 =
         0.04810    0.01351   -0.01695    0.01835
N8    3   -0.022693    0.619753    0.434052    11.00000    0.04183    0.02466 =
         0.03466    0.00684   -0.00006    0.00655
N9    3    0.023775    0.600733    0.440045    11.00000    0.04310    0.02561 =
         0.03084    0.00584    0.00010    0.00547
AFIX  43
H9A   2    0.032663    0.569884    0.431738    11.00000   -1.20000
AFIX   0
N10   3    0.162231    0.477621    0.515921    11.00000    0.02445    0.03138 =
         0.02767   -0.00565    0.00194    0.00387
AFIX  43
H10A  2    0.130433    0.482244    0.524115    11.00000   -1.20000
AFIX   0
N11   3    0.185346    0.432232    0.517937    11.00000    0.02638    0.02682 =
         0.02621   -0.00275    0.00178    0.00241
N12   3    0.251294    0.354317    0.506499    11.00000    0.03027    0.03271 =
         0.03572    0.00194    0.00237    0.00307
C31   1   -0.152979    0.703284    0.431363    11.00000    0.05550    0.03846 =
         0.05215    0.00769   -0.00200    0.02619
C32   1   -0.197847    0.680179    0.416957    11.00000    0.05422    0.04917 =
         0.12620   -0.00351   -0.02866    0.02538
AFIX  43
H32A  2   -0.198484    0.645121    0.409744    11.00000   -1.20000
AFIX   0
C33   1   -0.242099    0.708847    0.413134    11.00000    0.06546    0.06896 =
         0.10888   -0.02043   -0.03505    0.03954
AFIX  43
H33A  2   -0.272402    0.692872    0.402740    11.00000   -1.20000
AFIX   0
C34   1   -0.242694    0.758948    0.423940    11.00000    0.04874    0.06102 =
         0.10980    0.00944   -0.01161    0.02497
AFIX  43
H34A  2   -0.273539    0.777099    0.423108    11.00000   -1.20000
AFIX   0
C35   1   -0.199565    0.782747    0.435802    11.00000    0.08478    0.04417 =
         0.10283   -0.01704    0.00151    0.03597
AFIX  43
H35A  2   -0.199523    0.818315    0.439856    11.00000   -1.20000
AFIX   0
C36   1   -0.153427    0.754938    0.442435    11.00000    0.06406    0.03810 =
         0.08636    0.00627    0.00005    0.01382
C37   1   -0.107993    0.776053    0.457254    11.00000    0.07178    0.03666 =
         0.10305   -0.00795   -0.00262    0.01379
AFIX  43
H37A  2   -0.106751    0.810971    0.465050    11.00000   -1.20000
AFIX   0
C38   1   -0.065874    0.748633    0.460876    11.00000    0.06334    0.03226 =
         0.08684    0.00521    0.00125    0.00712
AFIX  43
H38A  2   -0.035233    0.763828    0.471449    11.00000   -1.20000
AFIX   0
C39   1   -0.067401    0.698677    0.449237    11.00000    0.05598    0.03960 =
         0.03706    0.00614    0.00294    0.01323
C40   1   -0.021113    0.667665    0.451416    11.00000    0.04039    0.02907 =
         0.02908    0.00787    0.00123   -0.00067
C41   1    0.027119    0.679208    0.468504    11.00000    0.04841    0.02879 =
         0.04187    0.00516    0.00312   -0.00100
AFIX  43
H41A  2    0.038331    0.710202    0.482474    11.00000   -1.20000
AFIX   0
C42   1    0.055491    0.635676    0.460785    11.00000    0.04252    0.03091 =
         0.03404    0.01184    0.00953   -0.00375
C43   1    0.107520    0.625524    0.473405    11.00000    0.04235    0.02424 =
         0.02944    0.00376    0.00639   -0.00244
C44   1    0.141338    0.665208    0.479611    11.00000    0.04087    0.03168 =
         0.05369    0.00353    0.00172   -0.00701
AFIX  43
H44A  2    0.130189    0.698939    0.475200    11.00000   -1.20000
AFIX   0
C45   1    0.190271    0.655929    0.491961    11.00000    0.05116    0.03039 =
         0.06863    0.00962   -0.00079   -0.01374
AFIX  43
H45A  2    0.212797    0.683479    0.495847    11.00000   -1.20000
AFIX   0
C46   1    0.208299    0.606697    0.499103    11.00000    0.03639    0.03912 =
         0.04879    0.00528   -0.00079   -0.00804
AFIX  43
H46A  2    0.242418    0.600750    0.508162    11.00000   -1.20000
AFIX   0
C47   1    0.174745    0.566736    0.492533    11.00000    0.03282    0.03638 =
         0.02523    0.00260    0.00884   -0.00146
C48   1    0.125392    0.576424    0.479786    11.00000    0.03380    0.03154 =
         0.02930    0.00216    0.00021   -0.00466
AFIX  43
H48A  2    0.102881    0.548968    0.475205    11.00000   -1.20000
AFIX   0
C49   1    0.192769    0.515162    0.500090    11.00000    0.03174    0.03233 =
         0.02480    0.00075    0.00164   -0.00192
C50   1    0.239189    0.493031    0.491894    11.00000    0.02250    0.03549 =
         0.03095    0.00293   -0.00036   -0.00262
AFIX  43
H50A  2    0.269221    0.509209    0.481037    11.00000   -1.20000
AFIX   0
C51   1    0.232740    0.441381    0.502997    11.00000    0.02318    0.03861 =
         0.01814   -0.00067    0.00083   -0.00355
C52   1    0.268687    0.400348    0.497151    11.00000    0.02293    0.04127 =
         0.01547   -0.00084    0.00003    0.00098
C53   1    0.319858    0.409805    0.481649    11.00000    0.02817    0.04048 =
         0.04008    0.00790    0.00428    0.00338
AFIX  43
H53A  2    0.331109    0.443360    0.476264    11.00000   -1.20000
AFIX   0
C54   1    0.351404    0.371159    0.474883    11.00000    0.02602    0.05480 =
         0.03988    0.00624    0.00983    0.00569
AFIX  43
H54A  2    0.385159    0.376868    0.464414    11.00000   -1.20000
AFIX   0
C55   1    0.333848    0.321820    0.483511    11.00000    0.02494    0.04579 =
         0.04196    0.00501    0.00307    0.00662
C56   1    0.364355    0.277447    0.477251    11.00000    0.02737    0.05294 =
         0.07083    0.00662    0.01442    0.01486
AFIX  43
H56A  2    0.397580    0.281069    0.464426    11.00000   -1.20000
AFIX   0
C57   1    0.347658    0.231084    0.488847    11.00000    0.04183    0.04127 =
         0.07074   -0.00280    0.01240    0.00916
AFIX  43
H57A  2    0.369099    0.202645    0.485236    11.00000   -1.20000
AFIX   0
C58   1    0.298073    0.225242    0.506380    11.00000    0.03599    0.03837 =
         0.08146   -0.00104    0.00290    0.00559
AFIX  43
H58A  2    0.286404    0.192543    0.515107    11.00000   -1.20000
AFIX   0
C59   1    0.266314    0.265191    0.511192    11.00000    0.03324    0.03571 =
         0.05996   -0.00671    0.00057   -0.00017
AFIX  43
H59A  2    0.232505    0.260315    0.521904    11.00000   -1.20000
AFIX   0
C60   1    0.284506    0.314540    0.499919    11.00000    0.02685    0.03269 =
         0.04799   -0.00187    0.00546    0.00943
PART   1
P1    6    0.375856    0.566936    0.502837    21.00000    0.10195    0.07731 =
         0.13110   -0.02003    0.01738   -0.05017
F1    5    0.356007    0.536359    0.460455    21.00000    0.14466    0.11184 =
         0.08790    0.00647    0.02672   -0.08663
F2    5    0.348531    0.530285    0.541431    21.00000    0.17551    0.19993 =
         0.08770    0.03014   -0.01228   -0.08534
F4    5    0.407328    0.601818    0.469135    21.00000    0.18728    0.14935 =
         0.20541    0.02869    0.00142   -0.12575
F5    5    0.422361    0.530875    0.507309    21.00000    0.14653    0.19115 =
         0.22827    0.01307   -0.00855    0.01880
F3    5    0.399549    0.595453    0.549596    21.00000    0.25936    0.15350 =
         0.18013   -0.02703   -0.07427   -0.07191
F6    5    0.331948    0.600662    0.502418    21.00000    0.15580    0.13167 =
         0.25865   -0.02565   -0.01793    0.00299
PART   2
P2    6    0.175980    0.097046    0.400618   -21.00000    0.13252    0.24871 =
         0.23766   -0.01867    0.00212    0.03827
F7    5    0.221346    0.058348    0.390158   -21.00000    0.06324    0.09849 =
         0.06096    0.00606   -0.02658   -0.04599
F8    5    0.158444    0.092915    0.346290   -21.00000    0.12121    0.28480 =
         0.28143    0.02121   -0.08509    0.06240
F9    5    0.209557    0.141498    0.387583   -21.00000    0.23669    0.12803 =
         0.32863   -0.03046   -0.03116    0.05532
F10   5    0.139539    0.053480    0.413966   -21.00000    0.04944    0.24665 =
         0.25721   -0.05884    0.00357    0.05729
F11   5    0.190417    0.099599    0.455540   -21.00000    0.14734    0.25416 =
         0.23118   -0.10747    0.02312    0.03465
F12   5    0.131113    0.135563    0.411452   -21.00000    0.24835    0.25854 =
         0.41194    0.00041    0.01851    0.11906
PART   0

HKLF 4


REM  lb2191_a.res in P2(1)3
REM R1 =  0.0742 for    9033 Fo > 4sig(Fo)  and  0.0889 for all   10649 data
REM    785 parameters refined using    240 restraints

END

WGHT      0.1547     20.8155

REM Highest difference peak  1.434,  deepest hole -1.104,  1-sigma level  0.105
Q1    1   0.0989  0.1372  0.4203  11.00000  0.05    1.02
Q2    1   0.3465  0.5806  0.4825  11.00000  0.05    0.89
Q3    1   0.1784  0.1326  0.4019  11.00000  0.05    0.79
Q4    1   0.2287  0.0900  0.3798  11.00000  0.05    0.77
Q5    1   0.1810  0.1681  0.3598  11.00000  0.05    0.60
Q6    1   0.2205  0.1598  0.4295  11.00000  0.05    0.57
Q7    1   0.1507  0.1293  0.4894  11.00000  0.05    0.50
Q8    1   0.2065  0.1702  0.3612  11.00000  0.05    0.49
Q9    1   0.4006  0.5410  0.4673  11.00000  0.05    0.44
Q10   1   0.1717  0.1485  0.4636  11.00000  0.05    0.43
;
_shelx_res_checksum              23579

_shelx_fab_file                  
;
    0    1    1     -0.41    218.87
    0    0    2   -295.12      0.25
    1    0    2    469.10     -0.67
    0    1    2      0.30   -278.47
    0    2    2    226.79      0.13
    1    2    2    -92.22    -29.46
    2    2    2   -182.12   -131.46
    1    0    3     -0.35    139.82
    2    0    3     -0.73     13.20
    0    1    3      0.77     -8.35
    1    1    3     94.30    202.72
    2    1    3    -43.23    -28.45
    0    2    3     27.30      0.78
    1    2    3    164.48    -30.87
    2    2    3     17.53     21.12
    0    3    3      0.13    -81.77
    1    3    3    -20.42    -21.06
    2    3    3    -23.60     -4.70
    3    3    3    119.51    -61.58
    0    0    4    -22.91      0.03
    1    0    4    -76.68      0.89
    2    0    4    -17.25     -0.99
    3    0    4     23.54     -1.38
    0    1    4     -0.56      1.14
    1    1    4     21.09    -43.03
    2    1    4    -15.83     56.07
    3    1    4    -45.12     64.75
    0    2    4    -54.08     -0.79
    1    2    4     37.63      1.85
    2    2    4      0.61    -20.06
    3    2    4    -58.75      0.89
    0    3    4      0.38     35.85
    1    3    4     39.37     13.88
    2    3    4      9.52     20.57
    3    3    4     28.26    -35.96
    0    4    4    -61.70      0.86
    1    4    4     48.16     15.01
    2    4    4    -32.39     40.15
    3    4    4     17.86     -3.75
    4    4    4      3.86     13.45
    1    0    5      1.70    -20.53
    2    0    5      0.49    -45.45
    3    0    5      0.01    -41.89
    4    0    5      0.16    -44.95
    0    1    5     -0.83     21.58
    1    1    5    -41.37    -29.07
    2    1    5     -1.34     -5.58
    3    1    5     29.40     48.47
    4    1    5    -14.65     -0.06
    0    2    5      6.21     -1.12
    1    2    5    -46.83    -42.81
    2    2    5      4.22    -31.52
    3    2    5    -33.00    -22.30
    4    2    5    -22.36    -16.21
    0    3    5      0.17      3.91
    1    3    5     35.61    -11.76
    2    3    5      5.59     55.65
    3    3    5    -37.29     17.66
    4    3    5     37.26    -32.65
    0    4    5    -25.57      0.16
    1    4    5     39.11    -36.81
    2    4    5     -2.90     32.52
    3    4    5    -32.15     -4.66
    4    4    5     -8.53     18.34
    0    5    5     -0.15    -27.82
    1    5    5     34.54     -9.58
    2    5    5     -8.97     -0.52
    3    5    5     21.67    -22.55
    4    5    5      1.71     10.17
    5    5    5    -26.67     -3.92
    0    0    6     34.23      1.07
    1    0    6    -23.99      0.92
    2    0    6     20.69      0.34
    3    0    6     66.95     -1.24
    4    0    6    -20.11     -2.33
    5    0    6     -1.33      0.44
    0    1    6     -0.16     19.61
    1    1    6     -6.21     45.42
    2    1    6      0.35     -8.27
    3    1    6      2.21     19.03
    4    1    6     -3.17     41.68
    5    1    6     18.89      1.05
    0    2    6     49.50     -0.06
    1    2    6     30.76     -7.89
    2    2    6     20.82    -29.10
    3    2    6      3.49     -7.57
    4    2    6    -25.60    -27.22
    5    2    6      0.89      3.13
    0    3    6     -1.00     29.39
    1    3    6    -33.56    -21.80
    2    3    6     31.12     26.65
    3    3    6     -1.36     33.37
    4    3    6      6.26    -15.41
    5    3    6     26.95    -22.32
    0    4    6    -20.40     -1.70
    1    4    6    -28.34    -15.68
    2    4    6      1.56      5.61
    3    4    6    -10.40     -2.94
    4    4    6     25.40      0.74
    5    4    6    -18.51    -10.13
    0    5    6      0.40     21.45
    1    5    6     11.76     -9.82
    2    5    6    -31.71     30.41
    3    5    6    -20.40     -2.15
    4    5    6      2.37     16.90
    5    5    6      7.28     -3.08
    0    6    6     10.77      0.71
    1    6    6     23.71      6.97
    2    6    6      9.36      5.46
    3    6    6     -6.97    -14.86
    4    6    6     -6.81      5.85
    5    6    6      4.78      1.96
    6    6    6     -5.67     22.37
    1    0    7      2.11      2.09
    2    0    7      0.13     -8.91
    3    0    7     -0.76    -21.56
    4    0    7      0.46      3.27
    5    0    7     -0.13    -21.69
    6    0    7     -1.08      1.64
    0    1    7      0.94    -26.68
    1    1    7    -28.46     23.44
    2    1    7    -28.82      8.54
    3    1    7     12.51     -4.93
    4    1    7    -18.29     12.55
    5    1    7     -2.40     13.82
    6    1    7      7.18     10.18
    0    2    7    -11.84      1.30
    1    2    7     -3.38      8.92
    2    2    7     28.71    -33.71
    3    2    7      1.17      9.37
    4    2    7    -33.99      4.04
    5    2    7      3.13     -0.63
    6    2    7    -13.91     24.26
    0    3    7     -0.49     39.56
    1    3    7    -15.75     -2.86
    2    3    7      1.07    -29.70
    3    3    7     -1.20     19.32
    4    3    7     -5.41      6.98
    5    3    7     -0.45     -3.32
    6    3    7     18.07      5.34
    0    4    7     29.00     -0.94
    1    4    7    -10.85     -4.76
    2    4    7     14.09     16.87
    3    4    7     22.26     -7.10
    4    4    7     10.32     -6.08
    5    4    7      4.24      3.58
    6    4    7     16.62      0.72
    0    5    7      0.00    -26.68
    1    5    7    -16.41     -7.39
    2    5    7     -7.08      8.36
    3    5    7    -30.63     -4.67
    4    5    7      8.08     11.40
    5    5    7      5.21     -0.95
    6    5    7      1.48      5.81
    0    6    7     -1.39     -1.21
    1    6    7     21.47     -7.00
    2    6    7     -3.13    -14.86
    3    6    7      1.69    -24.71
    4    6    7      9.36     -2.77
    5    6    7    -17.52    -12.95
    6    6    7    -10.44      3.62
    0    7    7      0.54      3.17
    1    7    7    -22.38    -10.13
    2    7    7    -17.34     22.15
    3    7    7     -9.82     10.56
    4    7    7     -5.11      8.97
    5    7    7      5.22    -16.15
    6    7    7     11.21     -9.23
    7    7    7    -21.83    -10.70
    0    0    8     78.86     -4.17
    1    0    8     15.36     -5.62
    2    0    8    -13.56      4.23
    3    0    8     16.42      1.24
    4    0    8      9.32     -0.18
    5    0    8      1.55     -1.75
    6    0    8      1.61     -0.17
    7    0    8    -16.06      0.43
    0    1    8     -3.28    -15.11
    1    1    8      5.19     13.38
    2    1    8     18.85      8.24
    3    1    8      4.48      9.94
    4    1    8     -4.43      9.19
    5    1    8     29.61     -7.91
    6    1    8      8.05     -0.07
    7    1    8      2.90     -0.37
    0    2    8     -5.04      4.05
    1    2    8      6.14    -10.82
    2    2    8     -2.91     -2.20
    3    2    8     12.68     -4.17
    4    2    8    -14.17    -10.92
    5    2    8    -16.88    -10.14
    6    2    8     15.01     15.24
    7    2    8      4.73     -0.65
    0    3    8      0.89    -15.64
    1    3    8     -5.07     11.95
    2    3    8     -9.95    -22.99
    3    3    8      7.92    -18.00
    4    3    8    -13.36     -8.27
    5    3    8     -2.21    -20.30
    6    3    8      8.51    -20.63
    7    3    8     -8.63      9.94
    0    4    8     -0.43      1.04
    1    4    8     12.20     16.72
    2    4    8     13.43      0.72
    3    4    8     -6.75     18.65
    4    4    8     -0.92     10.93
    5    4    8      7.78     -5.96
    6    4    8     -4.03     -7.08
    7    4    8    -21.19     -0.45
    0    5    8     -1.60    -13.94
    1    5    8     -9.74    -23.01
    2    5    8    -10.26     -6.65
    3    5    8    -10.35      2.09
    4    5    8    -10.49      7.01
    5    5    8    -23.25     18.94
    6    5    8      3.61      5.32
    7    5    8      1.41     -7.94
    0    6    8     15.91     -0.74
    1    6    8      7.50      5.94
    2    6    8     33.35     11.58
    3    6    8     23.02    -21.03
    4    6    8      6.50     -4.65
    5    6    8    -14.22     -5.80
    6    6    8      7.05      7.73
    7    6    8     -8.36     12.84
    0    7    8      0.51    -24.09
    1    7    8      0.02      1.49
    2    7    8     -2.49     -0.07
    3    7    8    -11.83      8.39
    4    7    8      9.75     15.79
    5    7    8     23.03    -13.87
    6    7    8      0.87      6.27
    7    7    8     -1.56      6.02
    0    8    8     25.14     -0.68
    1    8    8      9.22    -15.46
    2    8    8     -7.98    -16.30
    3    8    8      8.04    -19.33
    4    8    8      6.19     -0.74
    5    8    8     -7.09     -8.46
    6    8    8     14.89      9.23
    7    8    8     -8.97     -9.18
    8    8    8    -10.04      5.94
    1    0    9      1.54      0.30
    2    0    9      6.51    -25.77
    3    0    9     -1.21     -7.41
    4    0    9     -0.67    -12.72
    5    0    9      1.12    -15.93
    6    0    9      0.50     -3.72
    7    0    9     -1.14      5.26
    8    0    9     -0.34    -11.35
    0    1    9     -4.85     28.69
    1    1    9    -22.08     -3.55
    2    1    9    -12.00     22.71
    3    1    9      5.96      8.94
    4    1    9      6.74     10.80
    5    1    9     -3.40     -2.56
    6    1    9      5.02      3.35
    7    1    9     -8.83      6.04
    8    1    9     -7.75      4.20
    0    2    9     12.14     -6.85
    1    2    9    -22.74     12.11
    2    2    9    -23.00      5.46
    3    2    9      6.25    -10.31
    4    2    9     -9.33     17.56
    5    2    9    -12.99      8.53
    6    2    9     -7.59     -2.08
    7    2    9    -11.52     16.24
    8    2    9     -8.24     -3.99
    0    3    9     -1.32      3.10
    1    3    9     25.39     13.94
    2    3    9      0.83     -6.47
    3    3    9     15.88     -3.80
    4    3    9      8.82      5.71
    5    3    9      9.07     -2.88
    6    3    9      7.25      5.65
    7    3    9      6.38     -6.60
    8    3    9      0.71     -7.64
    0    4    9    -13.05      3.76
    1    4    9     11.75     16.23
    2    4    9      3.63     10.12
    3    4    9      8.78     16.59
    4    4    9      8.73      5.23
    5    4    9      6.01     16.19
    6    4    9      1.94      4.68
    7    4    9      0.31     15.86
    8    4    9      4.31    -13.40
    0    5    9     -1.19    -13.98
    1    5    9     -2.13    -14.59
    2    5    9    -11.90    -10.97
    3    5    9    -12.10    -10.84
    4    5    9     -1.18     -7.91
    5    5    9      0.48     -8.28
    6    5    9     13.71     -6.25
    7    5    9    -11.31      9.08
    8    5    9      4.47     -5.90
    0    6    9      7.53      0.33
    1    6    9     10.84     24.89
    2    6    9     10.72     21.32
    3    6    9     -1.17      1.93
    4    6    9      5.86    -13.11
    5    6    9      3.95    -14.27
    6    6    9     14.39     -3.20
    7    6    9     -0.51      6.64
    8    6    9      2.48    -14.08
    0    7    9      0.12     -1.46
    1    7    9     -8.39      2.94
    2    7    9    -17.41      9.06
    3    7    9     -8.34      3.77
    4    7    9     -5.34     21.60
    5    7    9     -8.17      2.98
    6    7    9     13.07      5.55
    7    7    9     -6.13     -7.06
    8    7    9      6.76     -2.21
    0    8    9     16.95     -0.42
    1    8    9      4.08     17.21
    2    8    9     10.77     -6.46
    3    8    9      4.64    -13.12
    4    8    9     -4.25      6.47
    5    8    9    -11.41      3.52
    6    8    9    -12.83      0.74
    7    8    9      4.18      1.95
    8    8    9     12.09     -3.97
    0    9    9      0.29      0.10
    1    9    9      5.48     -0.29
    2    9    9     -1.31     13.21
    3    9    9     13.47     11.97
    4    9    9     15.12      3.16
    5    9    9      4.92     -2.07
    6    9    9      1.14      5.09
    7    9    9      7.56     -1.48
    8    9    9    -10.13      2.60
    9    9    9     18.50      3.39
    0    0   10     47.70     19.99
    1    0   10     20.87      1.73
    2    0   10     13.08     -6.12
    3    0   10     -2.55      1.10
    4    0   10    -11.27      0.32
    5    0   10      2.42      1.30
    6    0   10     26.26     -0.44
    7    0   10      0.42     -0.46
    8    0   10     -7.98      0.42
    9    0   10      9.86      0.64
    0    1   10      2.91    -12.46
    1    1   10    -11.36      7.60
    2    1   10     20.56      8.11
    3    1   10     11.29      9.48
    4    1   10     -1.94      5.71
    5    1   10     -2.51      3.49
    6    1   10     12.13      0.25
    7    1   10     13.03     13.79
    8    1   10      6.22     -1.72
    9    1   10     -5.27      5.18
    0    2   10    -22.70     -4.35
    1    2   10     -3.70    -25.10
    2    2   10     -7.66    -10.02
    3    2   10     -5.90     -9.22
    4    2   10     -2.05     -3.16
    5    2   10     -9.58    -25.88
    6    2   10    -17.88     -8.15
    7    2   10      5.54      3.15
    8    2   10      2.77      9.86
    9    2   10      0.33     -4.07
    0    3   10     -0.71     -3.07
    1    3   10      4.68    -18.04
    2    3   10     -3.18     -1.80
    3    3   10      6.48     -5.41
    4    3   10      3.98      0.72
    5    3   10      7.54      2.26
    6    3   10      6.46    -23.05
    7    3   10      6.43    -10.09
    8    3   10     -8.29     -4.35
    9    3   10      6.60      0.23
    0    4   10    -34.12     -1.68
    1    4   10     -6.43     12.14
    2    4   10    -13.03      4.77
    3    4   10     -3.17     -6.12
    4    4   10    -15.84      9.42
    5    4   10    -18.75     14.22
    6    4   10     -0.08      4.69
    7    4   10      7.73      4.90
    8    4   10    -12.82      0.52
    9    4   10      2.59      9.04
    0    5   10     -0.70    -21.06
    1    5   10      6.97      0.16
    2    5   10     -4.88    -14.37
    3    5   10     -9.36     -5.17
    4    5   10     -3.34     -8.03
    5    5   10    -11.08     -7.11
    6    5   10     -7.31    -11.36
    7    5   10     -9.33     19.31
    8    5   10     -3.80    -13.04
    9    5   10      1.78      6.30
    0    6   10    -10.89      1.75
    1    6   10      7.96      2.54
    2    6   10      3.22      5.73
    3    6   10     13.33     11.88
    4    6   10     11.81      7.48
    5    6   10     -1.00     -1.80
    6    6   10      0.88     -0.18
    7    6   10    -15.79      7.78
    8    6   10     -2.18    -12.81
    9    6   10     15.04     -0.83
    0    7   10     -1.44    -14.00
    1    7   10    -20.08    -16.36
    2    7   10     -8.66    -11.86
    3    7   10     -5.55     -3.36
    4    7   10      3.80     16.62
    5    7   10     -4.53     12.93
    6    7   10      7.84      3.48
    7    7   10    -11.45      2.23
    8    7   10     -4.75      1.68
    9    7   10    -13.59      8.25
    0    8   10     -8.29     -0.92
    1    8   10     12.88      1.59
    2    8   10     -3.12     -5.19
    3    8   10     -4.66    -15.73
    4    8   10     -3.40     -8.75
    5    8   10     -7.96     -7.34
    6    8   10     -0.46      4.06
    7    8   10     10.65      5.55
    8    8   10     -2.32     -0.63
    9    8   10     -9.05     -2.86
    0    9   10     -0.96    -12.01
    1    9   10     -9.87      4.12
    2    9   10     -8.71     10.28
    3    9   10      3.59      5.99
    4    9   10     -2.15      9.72
    5    9   10      0.93     -9.13
    6    9   10      2.81      1.90
    7    9   10     -3.63      6.01
    8    9   10      6.00      8.53
    9    9   10      7.00     -0.47
    0   10   10      1.69      1.89
    1   10   10      0.38      4.04
    2   10   10     -7.76    -10.33
    3   10   10     -5.96      4.05
    4   10   10    -12.97     -5.31
    5   10   10    -10.18     11.59
    6   10   10    -10.28      4.47
    7   10   10      0.83     -5.84
    8   10   10     -9.00     -7.81
    9   10   10     -5.75     11.48
   10   10   10     -2.92      0.88
    1    0   11     -6.31      7.70
    2    0   11      2.77    -28.75
    3    0   11      2.35      4.88
    4    0   11     -1.35      1.40
    5    0   11     -2.01     -4.24
    6    0   11      0.11     -8.30
    7    0   11      0.59     -4.21
    8    0   11     -0.60    -20.93
    9    0   11     -0.31     -3.94
   10    0   11      0.37     -5.18
    0    1   11     -2.00     22.61
    1    1   11    -11.59     -3.19
    2    1   11     -6.15      5.07
    3    1   11      0.47     10.18
    4    1   11     -2.01      2.82
    5    1   11      1.66     13.84
    6    1   11     -1.62     16.09
    7    1   11     -5.81     -6.00
    8    1   11     -5.88      6.05
    9    1   11      3.03      2.69
   10    1   11      3.93    -10.17
    0    2   11     21.51     12.13
    1    2   11     -5.41     -6.34
    2    2   11      1.96      7.32
    3    2   11     -8.14     -7.05
    4    2   11     -4.72    -18.33
    5    2   11     -0.42      0.67
    6    2   11    -11.58      3.24
    7    2   11    -14.95      1.61
    8    2   11     -2.27      0.28
    9    2   11     -1.54     -8.00
   10    2   11      3.80      7.18
    0    3   11      0.03     -2.28
    1    3   11     26.51      5.28
    2    3   11     14.55     16.09
    3    3   11      6.45      2.31
    4    3   11     14.62     14.00
    5    3   11     17.04      1.85
    6    3   11     -0.15     -3.02
    7    3   11     12.92      0.25
    8    3   11     -6.78     -3.79
    9    3   11     -2.33     -8.21
   10    3   11      1.42     -1.16
    0    4   11     -8.81     -3.40
    1    4   11      7.07      0.06
    2    4   11     -6.72      5.23
    3    4   11      4.74      0.86
    4    4   11     -2.09      0.70
    5    4   11     -5.79      3.66
    6    4   11      3.71      1.96
    7    4   11      8.44     15.61
    8    4   11     -8.56      8.66
    9    4   11      9.92     -6.23
   10    4   11      1.69     -9.62
    0    5   11      1.15     -6.78
    1    5   11     14.99     -6.60
    2    5   11      0.63    -13.34
    3    5   11      6.84     -5.36
    4    5   11     -2.89     -8.91
    5    5   11      9.55     -4.59
    6    5   11     10.76     -8.97
    7    5   11      5.24      0.68
    8    5   11    -17.39    -11.32
    9    5   11     11.63      1.64
   10    5   11      3.07     10.63
    0    6   11     -1.02      2.24
    1    6   11     -7.08     15.74
    2    6   11      9.45      0.66
    3    6   11      0.49     -5.31
    4    6   11      5.81     -3.18
    5    6   11     -3.30     -2.02
    6    6   11      8.32    -10.88
    7    6   11     10.08      9.24
    8    6   11      9.19      0.14
    9    6   11      9.46     -5.09
   10    6   11      2.02     -3.05
    0    7   11      0.30     -7.54
    1    7   11     11.86      9.63
    2    7   11     -9.36      3.34
    3    7   11     -9.17      0.54
    4    7   11     -0.78     -4.72
    5    7   11    -10.10     -4.03
    6    7   11      5.36    -22.13
    7    7   11      2.71      5.06
    8    7   11     -7.58     -4.83
    9    7   11     -0.64      5.33
   10    7   11      1.15      6.06
    0    8   11     11.09     -0.40
    1    8   11     15.85     -3.23
    2    8   11     11.21     10.73
    3    8   11      4.93     -5.30
    4    8   11     -6.56      3.31
    5    8   11     -5.74    -21.11
    6    8   11      7.42     -2.00
    7    8   11     -5.55     -4.05
    8    8   11      7.02    -15.10
    9    8   11     12.02    -15.16
   10    8   11     -1.03     -5.50
    0    9   11     -0.48    -10.01
    1    9   11     -0.32     -2.62
    2    9   11      0.42     -9.44
    3    9   11      0.52     19.17
    4    9   11      6.87     13.97
    5    9   11     12.01     -4.50
    6    9   11     -4.34      4.02
    7    9   11     -9.66     -0.32
    8    9   11      0.27     -4.48
    9    9   11      0.64      6.71
   10    9   11      8.77     -0.60
    0   10   11     -0.97     -3.20
    1   10   11      5.43     -8.78
    2   10   11     -9.60     -3.56
    3   10   11      3.21     -9.24
    4   10   11     -6.54    -17.50
    5   10   11      2.10      1.51
    6   10   11     -6.81      8.84
    7   10   11      0.61     -6.48
    8   10   11     -7.39     -6.96
    9   10   11      3.82     -3.27
   10   10   11    -11.39     -1.36
    0   11   11      0.28     -5.71
    1   11   11     -0.46      6.16
    2   11   11     -0.23     -1.94
    3   11   11      5.61     -1.15
    4   11   11      2.05     -4.77
    5   11   11      2.45     -0.72
    6   11   11      4.81     -1.20
    7   11   11      6.97      4.04
    8   11   11     -0.32     -4.49
    9   11   11      4.08     -5.15
   10   11   11     -1.76     -1.27
   11   11   11      3.95      3.50
    0    0   12      3.94     -8.38
    1    0   12     10.16      7.09
    2    0   12      7.01      2.69
    3    0   12     12.66     -0.15
    4    0   12     -4.80     -0.88
    5    0   12     -0.01      0.26
    6    0   12     10.07      0.81
    7    0   12     16.20      0.00
    8    0   12      6.67     -0.83
    9    0   12      0.41     -0.82
   10    0   12     -8.53      0.35
   11    0   12      6.29      2.23
    0    1   12      5.26      4.86
    1    1   12    -14.92      5.76
    2    1   12     -0.40    -10.04
    3    1   12     -3.19     13.78
    4    1   12      1.73      2.21
    5    1   12      5.20     -0.22
    6    1   12     -1.69      4.09
    7    1   12     -3.99      3.04
    8    1   12     22.54     -0.32
    9    1   12      1.13     11.73
   10    1   12     -6.93     12.35
   11    1   12     -0.33      3.94
    0    2   12     -3.09      2.45
    1    2   12    -11.66    -11.44
    2    2   12     -4.17     -8.25
    3    2   12     -3.64     -7.97
    4    2   12     -2.96     -9.75
    5    2   12      2.40     -4.25
    6    2   12     -8.09     -6.35
    7    2   12     -2.14    -13.90
    8    2   12      3.57     -1.51
    9    2   12      6.02     15.21
   10    2   12      3.29     -3.10
   11    2   12     -6.19     -8.87
    0    3   12     -2.48     12.69
    1    3   12      0.16     -3.12
    2    3   12     -5.12     12.70
    3    3   12     -1.81     -1.31
    4    3   12     -0.30      7.81
    5    3   12     -2.29      4.66
    6    3   12      6.86      3.02
    7    3   12      9.96     -9.09
    8    3   12      2.30      6.01
    9    3   12     -2.66     -5.47
   10    3   12     -2.14      2.54
   11    3   12      0.94      1.78
    0    4   12    -18.48      2.20
    1    4   12     -2.51      3.54
    2    4   12    -11.31      7.70
    3    4   12      1.53      2.96
    4    4   12    -10.21     -5.99
    5    4   12     -7.40     -8.33
    6    4   12    -17.83      3.96
    7    4   12     -4.36      9.94
    8    4   12      0.20     -2.62
    9    4   12      6.25     -1.98
   10    4   12      1.00     13.58
   11    4   12     -4.69     -1.99
    0    5   12      1.55     -2.41
    1    5   12      3.71     -5.57
    2    5   12     -3.29     -1.82
    3    5   12      7.70      6.72
    4    5   12      3.36     17.62
    5    5   12      5.75      9.89
    6    5   12     -5.19     -3.20
    7    5   12      2.92    -10.85
    8    5   12    -14.16     -1.06
    9    5   12      2.21     -6.56
   10    5   12     -7.43     -2.17
   11    5   12    -10.05      7.61
    0    6   12     -3.62     -1.57
    1    6   12      3.27      9.86
    2    6   12     -8.95    -10.13
    3    6   12      8.07     -1.61
    4    6   12      6.69      4.60
    5    6   12     -8.63     26.08
    6    6   12     -2.97     -1.28
    7    6   12      6.74     17.47
    8    6   12     -7.25     13.60
    9    6   12      4.12      0.79
   10    6   12      4.23     -8.05
   11    6   12      1.63     -9.35
    0    7   12      0.06     -7.11
    1    7   12     -6.28     -0.92
    2    7   12     -1.21      3.38
    3    7   12      3.60     -9.76
    4    7   12      1.16      4.03
    5    7   12      4.58      5.61
    6    7   12      5.33      4.74
    7    7   12     -2.23      5.03
    8    7   12    -14.38     -1.59
    9    7   12     -8.13      8.47
   10    7   12     -6.71     15.68
   11    7   12     -1.55      5.78
    0    8   12    -12.55      5.99
    1    8   12     -6.57     12.02
    2    8   12     13.68    -11.22
    3    8   12      2.62     -2.36
    4    8   12      4.94     -6.21
    5    8   12      0.24     -1.67
    6    8   12      8.38      2.53
    7    8   12      1.04     12.79
    8    8   12     11.53      1.11
    9    8   12      9.25     -3.34
   10    8   12      1.23      4.94
   11    8   12     -3.32      1.48
    0    9   12      0.06     17.98
    1    9   12      3.33      2.00
    2    9   12    -15.97      5.93
    3    9   12      1.09      4.03
    4    9   12     -0.55     10.51
    5    9   12      9.49     -2.45
    6    9   12      5.84     -0.41
    7    9   12     -3.67      2.17
    8    9   12     -9.56      0.34
    9    9   12      9.20      8.05
   10    9   12     -1.06     13.07
   11    9   12     -3.07     -0.99
    0   10   12     12.81     -2.05
    1   10   12      4.81      4.89
    2   10   12      2.16     -0.43
    3   10   12     -0.92     -5.07
    4   10   12     -6.14      3.68
    5   10   12      1.77    -16.88
[truncated: 663,983 more chars]
